# Supplementary material for: Treatment sequences for advanced renal cell carcinoma: A health economic assessment
Source: PLoS One. 2019 Aug 29;14(8):e0215761. doi: 10.1371/journal.pone.0215761 (PMC6715231; doi:10.1371/journal.pone.0215761)
Supplement: S11 Appendix — (XLSX) [file pone.0215761.s011.xlsx]

## Sheet: Fig 2a
	Figure 2.	Kaplan–Meier curves showing model predictions for time to progression (A) and overall survival (B) after second-line treatment of advanced RCC (Bristol-Myers Squibb, data on file).
				0.4	0.6
	Time	Model Predictions: Everolimus	Model Predictions: Nivolumab	Model Predictions: Cabozantinib	Model Predictions: Pazopanib	Model Predictions: Axitinib	Time	Trial Reported Everolimus	Time	Trial Reported Nivolumab
	0	1	1	1	1	1	0	1	0	1
	1	0.865	0.865	0.876	0.873	0.881	0.0329	1	0.0329	1
	2	0.746	0.756	0.773	0.759	0.775	0.0329	1	0.0329	1
	3	0.64	0.639	0.678	0.657	0.678	0.0329	1	0.0329	1
	4	0.527	0.555	0.606	0.548	0.573	0.0329	1	0.0329	1
	5	0.442	0.501	0.532	0.464	0.491	0.0329	1	0.0329	1
	6	0.369	0.454	0.462	0.392	0.42	0.0329	1	0.0329	1
	7	0.32	0.416	0.416	0.343	0.371	0.0329	1	0.0329	1
	8	0.271	0.383	0.368	0.293	0.321	0.0329	1	0.0329	1
	9	0.235	0.352	0.323	0.256	0.284	0.0329	1	0.0329	1
	10	0.211	0.326	0.304	0.232	0.258	0.0329	1	0.0329	1
	11	0.186	0.3	0.275	0.206	0.231	0.0329	1	0.0329	1
	12	0.166	0.278	0.254	0.185	0.21	0.0329	1	0.0329	1
	13	0.142	0.261	0.23	0.16	0.183	0.0329	1	0.0329	1
	14	0.114	0.233	0.203	0.13	0.151	0.0329	1	0.0329	1
	15	0.095	0.216	0.19	0.109	0.129	0.0329	1	0.0329	1
	16	0.082	0.194	0.173	0.095	0.114	0.0329	1	0.0329	1
	17	0.073	0.174	0.155	0.085	0.103	0.0329	1	0.0329	1
	18	0.065	0.158	0.148	0.077	0.093	0.0329	1	0.0329	1
	19	0.058	0.148	0.137	0.069	0.084	0.0329	1	0.0329	1
	20	0.057	0.134	0.133	0.068	0.083	0.0329	1	0.0329	1
	21	0.051	0.131	0.122	0.061	0.075	0.0329	1	0.0657	0.99744
	22	0.049	0.129	0.113	0.059	0.073	0.0329	1	0.23	0.99487
	23	0.041	0.123	0.107	0.05	0.062	0.0329	1	0.2628	0.99231
	24	0.037	0.119	0.102	0.045	0.057	0.0329	1	0.4928	0.98974
	25	0.035	0.117	0.094	0.043	0.054	0.0329	1	0.6242	0.98462
	26	0.031	0.109	0.091	0.038	0.049	0.0329	1	0.7228	0.98205
	27	0.03	0.103	0.086	0.037	0.047	0.0329	1	0.8214	0.97692
	28	0.028	0.102	0.081	0.035	0.045	0.0329	1	0.8871	0.97179
	29	0.025	0.097	0.078	0.031	0.04	0.0329	1	0.9856	0.9641
	30	0.024	0.093	0.076	0.03	0.039	0.0329	1	1.0185	0.96154
	31	0.024	0.089	0.071	0.03	0.039	0.0329	1	1.0513	0.95897
	32	0.024	0.083	0.068	0.03	0.039	0.0329	1	1.1499	0.95385
	33	0.024	0.082	0.062	0.03	0.039	0.0329	1	1.1828	0.94872
	34	0.024	0.081	0.058	0.03	0.039	0.0329	1	1.2156	0.94615
	35	0.021	0.077	0.054	0.026	0.035	0.0657	0.99735	1.3799	0.94359
	36	0.021	0.075	0.05	0.026	0.035	0.3285	0.99469	1.4127	0.94103
	37	0.021	0.075	0.048	0.026	0.035	0.46	0.99204	1.4784	0.9359
	38	0.021	0.074	0.043	0.026	0.035	0.5257	0.98939	1.5113	0.93077
	39	0.021	0.072	0.04	0.026	0.035	0.5914	0.98674	1.5441	0.92051
	40	0.021	0.071	0.039	0.026	0.035	0.6242	0.98143	1.577	0.91795
	41	0.021	0.07	0.038	0.026	0.035	0.6899	0.97878	1.6099	0.91282
	42	0.021	0.07	0.037	0.026	0.035	0.7228	0.97347	1.6427	0.90513
	43	0.021	0.07	0.036	0.026	0.035	0.7885	0.96552	1.6756	0.89231
	44	0.021	0.07	0.035	0.026	0.035	0.8542	0.96021	1.7084	0.87436
	45	0.02	0.07	0.031	0.025	0.033	0.8871	0.95756	1.7413	0.84359
	46	0.019	0.07	0.03	0.024	0.032	0.9199	0.95491	1.7741	0.83077
	47	0.018	0.07	0.028	0.023	0.03	0.9528	0.95225	1.7741	0.83077
	48	0.018	0.069	0.027	0.023	0.03	1.0185	0.9496	1.807	0.80505
	49	0.018	0.069	0.024	0.023	0.03	1.0513	0.9443	1.8398	0.76904
	50	0.018	0.068	0.024	0.023	0.03	1.117	0.94164	1.8398	0.76904
	51	0.018	0.066	0.023	0.023	0.03	1.2156	0.93899	1.8727	0.72775
	52	0.018	0.065	0.022	0.023	0.03	1.2485	0.93634	1.8727	0.72775
	53	0.018	0.063	0.021	0.023	0.03	1.2813	0.93103	1.9055	0.69926
	54	0.018	0.063	0.02	0.023	0.03	1.3142	0.92308	1.9055	0.69926
	55	0.018	0.063	0.019	0.023	0.03	1.347	0.92042	1.9384	0.68106
	56	0.018	0.063	0.018	0.023	0.03	1.3799	0.91777	1.9713	0.66807
	57	0.018	0.062	0.017	0.023	0.03	1.4127	0.91512	2.0041	0.65767
	58	0.018	0.061	0.017	0.023	0.03	1.4127	0.91512	2.037	0.64727
	59	0.018	0.061	0.017	0.023	0.03	1.4456	0.90714	2.0698	0.63947
	60	0.018	0.061	0.017	0.023	0.03	1.4784	0.90448	2.1027	0.63427
	61	0.018	0.06	0.016	0.023	0.03	1.5113	0.89916	2.1355	0.63167
	62	0.018	0.06	0.016	0.023	0.03	1.5441	0.89384	2.1684	0.62648
	63	0.018	0.06	0.015	0.023	0.03	1.577	0.89118	2.2341	0.62388
	64	0.018	0.058	0.015	0.023	0.03	1.6099	0.88054	2.2998	0.61348
	65	0.018	0.057	0.015	0.023	0.03	1.6427	0.87788	2.3655	0.61088
	66	0.018	0.057	0.015	0.023	0.03	1.6756	0.86191	2.3984	0.60828
	67	0.018	0.057	0.015	0.023	0.03	1.6756	0.86191	2.5626	0.60568
	68	0.018	0.057	0.015	0.023	0.03	1.7084	0.8459	2.7269	0.60308
	69	0.018	0.057	0.015	0.023	0.03	1.7413	0.84057	2.7598	0.60048
	70	0.018	0.057	0.014	0.023	0.03	1.7413	0.84057	2.8583	0.59788
	71	0.017	0.057	0.014	0.022	0.029	1.7413	0.84057	3.0554	0.59528
	72	0.017	0.057	0.014	0.022	0.029	1.7741	0.82982	3.0883	0.59268
	73	0.017	0.057	0.014	0.022	0.029	1.7741	0.82982	3.0883	0.59268
	74	0.017	0.056	0.014	0.022	0.029	1.7741	0.82982	3.1211	0.59007
	75	0.017	0.055	0.013	0.022	0.029	1.7741	0.82982	3.1869	0.58746
	76	0.017	0.055	0.013	0.022	0.029	1.807	0.82169	3.2526	0.58485
	77	0.017	0.055	0.012	0.022	0.029	1.807	0.82169	3.4497	0.58224
	78	0.017	0.054	0.012	0.022	0.029	1.8398	0.79992	3.4825	0.57963
	79	0.016	0.054	0.012	0.021	0.027	1.8727	0.76455	3.5483	0.57702
	80	0.016	0.054	0.012	0.021	0.027	1.8727	0.76455	3.5811	0.57179
	81	0.016	0.053	0.012	0.021	0.027	1.9055	0.73179	3.614	0.56918
	82	0.016	0.053	0.012	0.021	0.027	1.9055	0.73179	3.6468	0.56657
	83	0.016	0.053	0.011	0.021	0.027	1.9055	0.73179	3.6797	0.55613
	84	0.016	0.053	0.011	0.021	0.027	1.9384	0.70427	3.6797	0.55613
	85	0.016	0.053	0.011	0.021	0.027	1.9384	0.70427	3.7125	0.53777
	86	0.016	0.053	0.011	0.021	0.027	1.9713	0.69047	3.7125	0.53777
	87	0.016	0.053	0.011	0.021	0.027	2.0041	0.68494	3.7454	0.53249
	88	0.016	0.052	0.011	0.021	0.027	2.037	0.68218	3.7782	0.52459
	89	0.016	0.051	0.011	0.021	0.027	2.0698	0.67113	3.8111	0.52195
	90	0.016	0.05	0.01	0.021	0.027	2.0698	0.67113	3.8439	0.51404
	91	0.016	0.05	0.01	0.021	0.027	2.0698	0.67113	3.8768	0.51404
	92	0.016	0.05	0.01	0.021	0.027	2.1027	0.65999	3.9097	0.51139
	93	0.016	0.05	0.01	0.021	0.027	2.1355	0.65721	3.9425	0.50609
	94	0.016	0.049	0.01	0.021	0.027	2.1684	0.65164	4.2053	0.50344
	95	0.016	0.048	0.01	0.021	0.027	2.2012	0.64607	4.4353	0.50079
	96	0.016	0.048	0.01	0.021	0.027	2.2341	0.64328	4.5996	0.49814
	97	0.016	0.048	0.01	0.021	0.027	2.3655	0.6405	4.6324	0.49549
	98	0.016	0.047	0.01	0.021	0.027	2.5955	0.63772	4.731	0.49019
	99	0.016	0.047	0.01	0.021	0.027	2.7269	0.63493	4.961	0.48754
	100	0.016	0.047	0.009	0.021	0.027	2.7926	0.63215	4.9938	0.48225
	101	0.016	0.047	0.009	0.021	0.027	3.0554	0.62936	5.0924	0.4796
	102	0.016	0.047	0.009	0.021	0.027	3.0883	0.62658	5.1253	0.47695
	103	0.016	0.047	0.009	0.021	0.027	3.2526	0.61822	5.2238	0.4743
	104	0.016	0.045	0.009	0.021	0.027	3.2854	0.61544	5.2567	0.47165
	105	0.016	0.043	0.009	0.021	0.027	3.3511	0.61544	5.3224	0.46635
	106	0.016	0.043	0.008	0.021	0.027	3.384	0.61264	5.3552	0.4531
	107	0.016	0.042	0.008	0.021	0.027	3.4497	0.61264	5.3881	0.45045
	108	0.016	0.042	0.008	0.021	0.027	3.5154	0.60702	5.4209	0.4478
	109	0.016	0.042	0.008	0.021	0.027	3.5483	0.6014	5.5195	0.43455
	110	0.016	0.042	0.007	0.021	0.027	3.5483	0.6014	5.5524	0.42925
	111	0.016	0.042	0.007	0.021	0.027	3.5811	0.59293	5.5524	0.42925
	112	0.016	0.042	0.007	0.021	0.027	3.614	0.58163	5.5524	0.42925
	113	0.016	0.042	0.007	0.021	0.027	3.6797	0.56469	5.5852	0.41315
	114	0.016	0.042	0.007	0.021	0.027	3.7125	0.55058	5.6181	0.41047
	115	0.016	0.042	0.007	0.021	0.027	3.7125	0.55058	5.6509	0.40779
	116	0.016	0.042	0.007	0.021	0.027	3.7454	0.54206	5.6838	0.40779
	117	0.016	0.042	0.007	0.021	0.027	3.7782	0.53639	5.7166	0.40509
	118	0.016	0.042	0.007	0.021	0.027	3.8111	0.53355	5.7495	0.40239
	119	0.016	0.042	0.007	0.021	0.027	3.8111	0.53355	5.7823	0.39969
	120	0.016	0.04	0.006	0.021	0.027	3.8439	0.53069	5.7823	0.39969
	121	0.016	0.04	0.006	0.021	0.027	3.8768	0.52784	5.848	0.39425
	122	0.016	0.039	0.006	0.021	0.027	3.9097	0.52499	6.078	0.39153
	123	0.016	0.039	0.006	0.021	0.027	3.9425	0.51643	6.4066	0.39153
	124	0.016	0.039	0.006	0.021	0.027	4.0082	0.51072	6.768	0.38879
	125	0.016	0.039	0.006	0.021	0.027	4.0411	0.50787	6.9651	0.38605
	126	0.016	0.038	0.006	0.021	0.027	4.1725	0.50502	7.1622	0.38058
	127	0.016	0.038	0.006	0.021	0.027	4.2053	0.50216	7.1951	0.3751
	128	0.016	0.038	0.006	0.021	0.027	4.4353	0.49931	7.2936	0.37236
	129	0.016	0.038	0.006	0.021	0.027	4.501	0.49646	7.3265	0.36963
	130	0.016	0.038	0.006	0.021	0.027	4.5996	0.4936	7.3265	0.36963
	131	0.016	0.038	0.006	0.021	0.027	4.6324	0.49075	7.3593	0.36687
	132	0.016	0.037	0.006	0.021	0.027	4.6653	0.4879	7.3922	0.35308
	133	0.016	0.037	0.006	0.021	0.027	4.8624	0.4879	7.4251	0.35032
	134	0.016	0.037	0.006	0.021	0.027	4.961	0.48503	7.4579	0.3448
	135	0.016	0.037	0.006	0.021	0.027	5.0924	0.48216	7.5236	0.3448
	136	0.016	0.036	0.006	0.021	0.027	5.1253	0.47929	7.5565	0.34202
	137	0.016	0.036	0.006	0.021	0.027	5.2895	0.47642	7.5893	0.33924
	138	0.016	0.036	0.005	0.021	0.027	5.3224	0.47068	7.655	0.33368
	139	0.016	0.036	0.005	0.021	0.027	5.3552	0.4592	7.6879	0.33368
	140	0.016	0.036	0.005	0.021	0.027	5.3881	0.45633	8.345	0.33087
	141	0.016	0.036	0.005	0.021	0.027	5.4209	0.45633	8.7721	0.32527
	142	0.016	0.036	0.005	0.021	0.027	5.4538	0.45633	9.1006	0.32246
	143	0.015	0.035	0.005	0.019	0.026	5.4867	0.45342	9.1335	0.31966
	144	0.015	0.035	0.004	0.019	0.026	5.5195	0.44179	9.1663	0.31405
	145	0.015	0.035	0.004	0.019	0.026	5.5195	0.44179	9.232	0.30283
	146	0.015	0.034	0.004	0.019	0.026	5.5524	0.43302	9.2649	0.30003
	147	0.015	0.034	0.004	0.019	0.026	5.5524	0.43302	9.3306	0.29723
	148	0.015	0.034	0.004	0.019	0.026	5.5852	0.42418	9.3634	0.29442
	149	0.015	0.034	0.004	0.019	0.026	5.5852	0.42418	9.462	0.29162
	150	0.014	0.034	0.004	0.018	0.024	5.5852	0.42418	9.5606	0.28881
	151	0.013	0.034	0.004	0.017	0.023	5.6509	0.41821	9.5934	0.28601
	152	0.013	0.034	0.004	0.017	0.023	5.6838	0.41522	9.692	0.28321
	153	0.013	0.034	0.004	0.017	0.023	5.7166	0.40327	9.9548	0.2804
	154	0.013	0.034	0.004	0.017	0.023	5.7495	0.40028	10.0205	0.2776
	155	0.013	0.034	0.004	0.017	0.023	5.7823	0.39431	10.6448	0.27479
	156	0.013	0.034	0.004	0.017	0.023	5.8809	0.38833	10.7433	0.27199
	157	0.013	0.033	0.004	0.017	0.023	5.9795	0.38535	10.8747	0.26919
	158	0.013	0.032	0.004	0.017	0.023	6.4394	0.38236	10.9405	0.26638
	159	0.013	0.032	0.004	0.017	0.023	6.7023	0.37638	11.039	0.26077
	160	0.013	0.032	0.004	0.017	0.023	6.8337	0.3734	11.0719	0.25797
	161	0.013	0.032	0.004	0.017	0.023	6.9322	0.37041	11.1047	0.25236
	162	0.013	0.03	0.004	0.017	0.023	6.9979	0.36742	11.1376	0.24956
	163	0.013	0.03	0.004	0.017	0.023	7.0637	0.36742	11.2361	0.24675
	164	0.012	0.03	0.004	0.016	0.021	7.1294	0.36441	11.269	0.24115
	165	0.012	0.029	0.004	0.016	0.021	7.1951	0.35839	11.3018	0.23554
	166	0.012	0.029	0.004	0.016	0.021	7.2279	0.35538	11.3018	0.23554
	167	0.012	0.029	0.004	0.016	0.021	7.2608	0.35236	11.4004	0.2327
	168	0.012	0.029	0.004	0.016	0.021	7.2936	0.34634	11.8275	0.22986
	169	0.012	0.029	0.004	0.016	0.021	7.3265	0.33731	12.0903	0.22702
	170	0.012	0.029	0.004	0.016	0.021	7.3265	0.33731	12.8789	0.22419
	171	0.012	0.029	0.004	0.016	0.021	7.3593	0.32515	12.9446	0.22419
	172	0.012	0.029	0.004	0.016	0.021	7.3922	0.32211	13.1745	0.22131
	173	0.012	0.029	0.004	0.016	0.021	7.4908	0.313	13.2074	0.21844
	174	0.012	0.029	0.004	0.016	0.021	7.5236	0.30996	13.2074	0.21844
	175	0.012	0.029	0.004	0.016	0.021	7.7536	0.30692	13.5031	0.21553
	176	0.012	0.029	0.004	0.016	0.021	7.9507	0.30388	13.6345	0.2097
	177	0.012	0.029	0.004	0.016	0.021	8.0164	0.30084	13.7331	0.20679
	178	0.012	0.027	0.004	0.016	0.021	8.9363	0.29476	13.7988	0.20679
	179	0.012	0.026	0.004	0.016	0.021	9.0021	0.29172	13.9959	0.20383
	180	0.012	0.026	0.002	0.016	0.021	9.0349	0.28869	14.0616	0.20383
	181	0.012	0.026	0.002	0.016	0.021	9.1006	0.27957	14.883	0.20084
	182	0.012	0.026	0.002	0.016	0.021	9.1663	0.27349	14.9487	0.20084
	183	0.011	0.026	0.002	0.014	0.02	9.1992	0.26741	15.3429	0.20084
	184	0.011	0.026	0.002	0.014	0.02	9.232	0.2583	15.4415	0.20084
	185	0.011	0.026	0.002	0.014	0.02	9.232	0.2583	15.4743	0.1977
	186	0.011	0.026	0.002	0.014	0.02	9.2649	0.25215	15.5072	0.1977
	187	0.011	0.026	0.002	0.014	0.02	9.4292	0.246	15.6386	0.19451
	188	0.011	0.026	0.002	0.014	0.02	9.4292	0.246	15.7043	0.19451
	189	0.011	0.026	0.002	0.014	0.02	9.4949	0.24288	15.7372	0.19451
	190	0.011	0.026	0.002	0.014	0.02	9.7248	0.23977	15.8029	0.19451
	191	0.011	0.026	0.002	0.014	0.02	9.7906	0.23354	15.8686	0.19451
	192	0.011	0.026	0.002	0.014	0.02	10.809	0.23043	16.1643	0.18768
	193	0.011	0.026	0.002	0.014	0.02	10.8747	0.22731	16.1971	0.18768
	194	0.011	0.025	0.002	0.014	0.02	11.0062	0.2242	16.3285	0.18421
	195	0.011	0.024	0.002	0.014	0.02	11.0719	0.21797	16.4271	0.18073
	196	0.011	0.024	0.002	0.014	0.02	11.1047	0.21175	16.5257	0.17726
	197	0.011	0.024	0.002	0.014	0.02	11.1376	0.20863	16.7228	0.17726
	198	0.011	0.024	0.002	0.014	0.02	11.1704	0.20552	16.7228	0.17726
	199	0.011	0.023	0.002	0.014	0.02	11.2033	0.2024	16.9528	0.17726
	200	0.011	0.023	0.002	0.014	0.02	11.269	0.19618	18.2341	0.17726
	201	0.011	0.023	0.002	0.014	0.02	11.4004	0.19306	18.2341	0.17726
	202	0.011	0.023	0.002	0.014	0.02	11.6632	0.18995	18.2669	0.17726
	203	0.011	0.023	0.002	0.014	0.02	12.2218	0.18995	18.3655	0.17726
	204	0.011	0.023	0.002	0.014	0.02	12.846	0.18678	18.3655	0.17726
	205	0.011	0.023	0.002	0.014	0.02	12.9774	0.18362	18.3655	0.17726
	206	0.011	0.023	0.002	0.014	0.02	13.0431	0.18045	18.3984	0.17726
	207	0.011	0.023	0.002	0.014	0.02	13.076	0.17728	18.4312	0.17293
	208	0.011	0.023	0.002	0.014	0.02	13.1088	0.17412	18.4312	0.17293
	209	0.011	0.023	0.002	0.014	0.02	13.1417	0.17095	18.5298	0.17293
	210	0.011	0.023	0.002	0.014	0.02	13.3717	0.16779	18.5955	0.17293
	211	0.011	0.023	0.002	0.014	0.02	13.7988	0.16462	18.8583	0.16826
	212	0.011	0.023	0.002	0.014	0.02	13.8973	0.16146	19.5811	0.16359
	213	0.011	0.023	0.002	0.014	0.02	14.6858	0.15829	19.6797	0.16359
	214	0.011	0.023	0.002	0.014	0.02	14.7187	0.15512	19.9425	0.16359
	215	0.011	0.023	0.002	0.014	0.02	14.7515	0.15512	20.0082	0.16359
	216	0.011	0.022	0.002	0.014	0.02	14.7844	0.15189	20.3039	0.15847
	217	0.011	0.022	0.002	0.014	0.02	15.1458	0.14866	20.7967	0.15336
	218	0.011	0.021	0.002	0.014	0.02	15.5072	0.14543	20.9281	0.15336
	219	0.011	0.02	0.002	0.014	0.02	15.6386	0.1422	21.0924	0.15336
	220	0.011	0.02	0.002	0.014	0.02	15.6715	0.13897	21.1253	0.15336
	221	0.01	0.019	0.002	0.013	0.018	15.6715	0.13897	21.191	0.15336
	222	0.01	0.019	0.002	0.013	0.018	15.7043	0.13566	21.2567	0.15336
	223	0.01	0.019	0.002	0.013	0.018	15.77	0.13566	21.4209	0.15336
	224	0.01	0.018	0.002	0.013	0.018	15.9343	0.13227	21.6181	0.15336
	225	0.01	0.017	0.002	0.013	0.018	15.9343	0.13227	21.7166	0.15336
	226	0.01	0.017	0.002	0.013	0.018	16	0.12878	21.8809	0.14639
	227	0.01	0.017	0.002	0.013	0.018	16.1314	0.1253	22.1109	0.14639
	228	0.01	0.017	0.002	0.013	0.018	16.2628	0.12182	22.1437	0.14639
	229	0.009	0.017	0.002	0.012	0.017	16.2957	0.11834	22.3409	0.14639
	230	0.009	0.017	0.002	0.012	0.017	16.6571	0.11834	22.6694	0.14639
	231	0.009	0.017	0.002	0.012	0.017	16.7556	0.11476	23.1622	0.14639
	232	0.009	0.017	0.002	0.012	0.017	16.8214	0.11117	23.2608	0.14639
	233	0.009	0.015	0.002	0.012	0.017	17.0513	0.11117	23.655	0.13663
	234	0.009	0.015	0.002	0.012	0.017	17.2813	0.10746	23.8193	0.13663
	235	0.009	0.015	0.002	0.012	0.017	17.5113	0.10746	23.9507	0.13663
	236	0.009	0.015	0.002	0.012	0.017	17.577	0.10363	23.9507	0.13663
	237	0.009	0.015	0.002	0.012	0.017	17.6427	0.09979	24.8049	0.13663
	238	0.009	0.015	0.002	0.012	0.017	17.807	0.09595	25.3634	0.13663
	239	0.009	0.015	0.002	0.012	0.017	18.1355	0.09211	25.5277	0.13663
	240	0.009	0.015	0.002	0.012	0.017	18.1684	0.08827	26.5791	0.11955
	241	0.009	0.014	0.002	0.012	0.017	18.2012	0.08827	26.809	0.11955
	242	0.009	0.014	0.002	0.012	0.017	18.2998	0.08426	26.9076	0.11955
	243	0.009	0.014	0.002	0.012	0.017	18.5298	0.08426	26.9405	0.11955
	244	0.009	0.014	0.002	0.012	0.017	18.5298	0.08426	27.3676	0.08966
	245	0.009	0.014	0.002	0.012	0.017	18.694	0.08426	27.6632	0.08966
	246	0.009	0.014	0.002	0.012	0.017	20.501	0.08426	28.0575	0.08966
	247	0.008	0.014	0.002	0.011	0.015	20.6982	0.07931	29.5688	0.08966
	248	0.008	0.014	0.002	0.011	0.015	21.191	0.07931
	249	0.008	0.014	0.002	0.011	0.015	21.2567	0.07931
	250	0.008	0.014	0.002	0.011	0.015	21.4867	0.07364
	251	0.008	0.012	0.002	0.011	0.015	22.0123	0.06798
	252	0.007	0.012	0.002	0.009	0.013	22.1109	0.06231
	253	0.007	0.012	0.002	0.009	0.013	22.4066	0.06231
	254	0.007	0.012	0.002	0.009	0.013	22.4394	0.06231
	255	0.007	0.012	0.002	0.009	0.013	22.538	0.06231
	256	0.007	0.012	0.002	0.009	0.013	22.7023	0.06231
	257	0.007	0.012	0.002	0.009	0.013	23.0308	0.06231
	258	0.007	0.012	0.002	0.009	0.013	23.7536	0.05193
	259	0.007	0.012	0.002	0.009	0.013	23.9507	0.05193
	260	0.007	0.012	0.002	0.009	0.013	23.9507	0.05193
	261	0.007	0.012	0.002	0.009	0.013	24.0164	0.05193
	262	0.006	0.012	0.002	0.008	0.012	24.0493	0.05193
	263	0.006	0.012	0.002	0.008	0.012	26.0205	0.05193
	264	0.006	0.012	0.002	0.008	0.012
	265	0.006	0.012	0.002	0.008	0.012
	266	0.006	0.012	0.002	0.008	0.012
	267	0.006	0.012	0.002	0.008	0.012
	268	0.006	0.012	0.002	0.008	0.012
	269	0.006	0.012	0.002	0.008	0.012
	270	0.006	0.012	0.002	0.008	0.012
	271	0.006	0.011	0.002	0.008	0.012
	272	0.006	0.011	0.002	0.008	0.012
	273	0.006	0.011	0.002	0.008	0.012
	274	0.006	0.011	0.002	0.008	0.012
	275	0.006	0.011	0.002	0.008	0.012
	276	0.006	0.011	0.002	0.008	0.012
	277	0.006	0.011	0.002	0.008	0.012
	278	0.006	0.011	0.002	0.008	0.012
	279	0.006	0.011	0.002	0.008	0.012
	280	0.006	0.011	0.002	0.008	0.012
	281	0.006	0.011	0.002	0.008	0.012
	282	0.006	0.011	0.002	0.008	0.012
	283	0.006	0.009	0.002	0.008	0.012
	284	0.006	0.009	0.002	0.008	0.012
	285	0.006	0.009	0.002	0.008	0.012
	286	0.006	0.009	0.002	0.008	0.012
	287	0.006	0.009	0.002	0.008	0.012
	288	0.006	0.009	0.002	0.008	0.012
	289	0.006	0.009	0.002	0.008	0.012
	290	0.006	0.009	0.002	0.008	0.012
	291	0.004	0.009	0.002	0.006	0.008
	292	0.004	0.009	0.002	0.006	0.008
	293	0.004	0.009	0.002	0.006	0.008
	294	0.004	0.009	0.002	0.006	0.008
	295	0.004	0.009	0.002	0.006	0.008
	296	0.004	0.009	0.002	0.006	0.008
	297	0.004	0.009	0.002	0.006	0.008
	298	0.004	0.009	0.002	0.006	0.008
	299	0.004	0.009	0.002	0.006	0.008
	300	0.004	0.008	0.002	0.006	0.008
	301	0	0	0	0	0
	302	0	0	0	0	0
	303	0	0	0	0	0
	304	0	0	0	0	0
	305	0	0	0	0	0
	306	0	0	0	0	0
	307	0	0	0	0	0
	308	0	0	0	0	0
	309	0	0	0	0	0
	310	0	0	0	0	0
	311	0	0	0	0	0
	312	0	0	0	0	0
	313	0	0	0	0	0
	314	0	0	0	0	0
	315	0	0	0	0	0
	316	0	0	0	0	0
	317	0	0	0	0	0
	318	0	0	0	0	0
	319	0	0	0	0	0
	320	0	0	0	0	0
	321	0	0	0	0	0
	322	0	0	0	0	0
	323	0	0	0	0	0
	324	0	0	0	0	0
	325	0	0	0	0	0
	326	0	0	0	0	0
	327	0	0	0	0	0
	328	0	0	0	0	0
	329	0	0	0	0	0
	330	0	0	0	0	0
	331	0	0	0	0	0
	332	0	0	0	0	0
	333	0	0	0	0	0
	334	0	0	0	0	0
	335	0	0	0	0	0
	336	0	0	0	0	0
	337	0	0	0	0	0
	338	0	0	0	0	0
	339	0	0	0	0	0
	340	0	0	0	0	0
	341	0	0	0	0	0
	342	0	0	0	0	0
	343	0	0	0	0	0
	344	0	0	0	0	0
	345	0	0	0	0	0
	346	0	0	0	0	0
	347	0	0	0	0	0
	348	0	0	0	0	0
	349	0	0	0	0	0
	350	0	0	0	0	0
	351	0	0	0	0	0
	352	0	0	0	0	0
	353	0	0	0	0	0
	354	0	0	0	0	0
	355	0	0	0	0	0
	356	0	0	0	0	0
	357	0	0	0	0	0
	358	0	0	0	0	0
	359	0	0	0	0	0
	360	0	0	0	0	0
	361	0	0	0	0	0
	362	0	0	0	0	0
	363	0	0	0	0	0
	364	0	0	0	0	0
	365	0	0	0	0	0
	366	0	0	0	0	0
	367	0	0	0	0	0
	368	0	0	0	0	0
	369	0	0	0	0	0
	370	0	0	0	0	0
	371	0	0	0	0	0
	372	0	0	0	0	0
	373	0	0	0	0	0
	374	0	0	0	0	0
	375	0	0	0	0	0
	376	0	0	0	0	0
	377	0	0	0	0	0
	378	0	0	0	0	0
	379	0	0	0	0	0
	380	0	0	0	0	0
	381	0	0	0	0	0
	382	0	0	0	0	0
	383	0	0	0	0	0
	384	0	0	0	0	0
	385	0	0	0	0	0
	386	0	0	0	0	0
	387	0	0	0	0	0
	388	0	0	0	0	0
	389	0	0	0	0	0
	390	0	0	0	0	0
	391	0	0	0	0	0
	392	0	0	0	0	0
	393	0	0	0	0	0
	394	0	0	0	0	0
	395	0	0	0	0	0
	396	0	0	0	0	0
	397	0	0	0	0	0
	398	0	0	0	0	0
	399	0	0	0	0	0
	400	0	0	0	0	0
	401	0	0	0	0	0
	402	0	0	0	0	0
	403	0	0	0	0	0
	404	0	0	0	0	0
	405	0	0	0	0	0
	406	0	0	0	0	0
	407	0	0	0	0	0
	408	0	0	0	0	0
	409	0	0	0	0	0
	410	0	0	0	0	0
	411	0	0	0	0	0
	412	0	0	0	0	0
	413	0	0	0	0	0
	414	0	0	0	0	0
	415	0	0	0	0	0
	416	0	0	0	0	0
	417	0	0	0	0	0
	418	0	0	0	0	0
	419	0	0	0	0	0
	420	0	0	0	0	0
	421	0	0	0	0	0
	422	0	0	0	0	0
	423	0	0	0	0	0
	424	0	0	0	0	0
	425	0	0	0	0	0
	426	0	0	0	0	0
	427	0	0	0	0	0
	428	0	0	0	0	0
	429	0	0	0	0	0
	430	0	0	0	0	0
	431	0	0	0	0	0
	432	0	0	0	0	0
	433	0	0	0	0	0
	434	0	0	0	0	0
	435	0	0	0	0	0
	436	0	0	0	0	0
	437	0	0	0	0	0
	438	0	0	0	0	0
	439	0	0	0	0	0
	440	0	0	0	0	0
	441	0	0	0	0	0
	442	0	0	0	0	0
	443	0	0	0	0	0
	444	0	0	0	0	0
	445	0	0	0	0	0
	446	0	0	0	0	0
	447	0	0	0	0	0
	448	0	0	0	0	0
	449	0	0	0	0	0
	450	0	0	0	0	0
	451	0	0	0	0	0
	452	0	0	0	0	0
	453	0	0	0	0	0
	454	0	0	0	0	0
	455	0	0	0	0	0
	456	0	0	0	0	0
	457	0	0	0	0	0
	458	0	0	0	0	0
	459	0	0	0	0	0
	460	0	0	0	0	0
	461	0	0	0	0	0
	462	0	0	0	0	0
	463	0	0	0	0	0
	464	0	0	0	0	0
	465	0	0	0	0	0
	466	0	0	0	0	0
	467	0	0	0	0	0
	468	0	0	0	0	0
	469	0	0	0	0	0
	470	0	0	0	0	0
	471	0	0	0	0	0
	472	0	0	0	0	0
	473	0	0	0	0	0
	474	0	0	0	0	0
	475	0	0	0	0	0
	476	0	0	0	0	0
	477	0	0	0	0	0
	478	0	0	0	0	0
	479	0	0	0	0	0
	480	0	0	0	0	0
				0	0	0
				0	0	0
				0	0	0
				0	0	0
				0	0	0
				0	0	0
				0	0	0
				0	0	0
				0	0	0
				0	0	0
				0	0	0
				0	0	0
				0	0	0
				0	0	0
				0	0	0
				0	0	0
				0	0	0
				0	0	0
				0	0	0
				0	0	0
				0	0	0
				0	0	0
				0	0	0
				0	0	0
				0	0	0
				0	0	0
				0	0	0
				0	0	0
				0	0	0
				0	0	0
				0	0	0
				0	0	0
				0	0	0
				0	0	0
				0	0	0
				0	0	0
				0	0	0
				0	0	0
				0	0	0
				0	0	0
				0	0	0
				0	0	0
				0	0	0
				0	0	0
				0	0	0
				0	0	0
				0	0	0
				0	0	0
				0	0	0
				0	0	0
				0	0	0
				0	0	0
				0	0	0
				0	0	0
				0	0	0
				0	0	0
				0	0	0
				0	0	0
				0	0	0
				0	0	0
				0	0	0
				0	0	0
				0	0	0
				0	0	0
				0	0	0
				0	0	0
				0	0	0
				0	0	0
				0	0	0
				0	0	0
				0	0	0
				0	0	0
				0	0	0
				0	0	0
				0	0	0
				0	0	0
				0	0	0
				0	0	0
				0	0	0
				0	0	0
				0	0	0
				0	0	0
				0	0	0
				0	0	0
				0	0	0
				0	0	0
				0	0	0
				0	0	0
				0	0	0
				0	0	0
				0	0	0
				0	0	0
				0	0	0
				0	0	0
				0	0	0
				0	0	0
				0	0	0
				0	0	0
				0	0	0
				0	0	0
				0	0	0
				0	0	0
				0	0	0
				0	0	0
				0	0	0
				0	0	0
				0	0	0
				0	0	0
				0	0	0
				0	0	0
				0	0	0
				0	0	0
				0	0	0
				0	0	0
				0	0	0
				0	0	0
				0	0	0
				0	0	0
				0	0	0
				0	0	0
				0	0	0
				0	0	0
				0	0	0
				0	0	0
				0	0	0
				0	0	0
				0	0	0
				0	0	0
				0	0	0
				0	0	0
				0	0	0
				0	0	0
				0	0	0
				0	0	0
				0	0	0
				0	0	0
				0	0	0
				0	0	0
				0	0	0
				0	0	0
				0	0	0
				0	0	0
				0	0	0
				0	0	0
				0	0	0
				0	0	0
				0	0	0
				0	0	0
				0	0	0
				0	0	0
				0	0	0
				0	0	0
				0	0	0
				0	0	0
				0	0	0
				0	0	0
				0	0	0
				0	0	0
				0	0	0
				0	0	0
				0	0	0
				0	0	0
				0	0	0
				0	0	0
				0	0	0
				0	0	0
				0	0	0
				0	0	0
				0	0	0
				0	0	0
				0	0	0
				0	0	0
				0	0	0
				0	0	0
				0	0	0
				0	0	0
				0	0	0
				0	0	0
				0	0	0
				0	0	0
				0	0	0
				0	0	0
				0	0	0
				0	0	0
				0	0	0
				0	0	0
				0	0	0
				0	0	0
				0	0	0
				0	0	0
				0	0	0
				0	0	0
				0	0	0
				0	0	0
				0	0	0
				0	0	0
				0	0	0
				0	0	0
				0	0	0
				0	0	0
				0	0	0
				0	0	0
				0	0	0
				0	0	0
				0	0	0
				0	0	0
				0	0	0
				0	0	0
				0	0	0
				0	0	0
				0	0	0
				0	0	0
				0	0	0
				0	0	0
				0	0	0
				0	0	0
				0	0	0
				0	0	0
				0	0	0
				0	0	0
				0	0	0
				0	0	0
				0	0	0
				0	0	0
				0	0	0
				0	0	0
				0	0	0
				0	0	0
				0	0	0
				0	0	0
				0	0	0
				0	0	0
				0	0	0
				0	0	0
				0	0	0
				0	0	0
				0	0	0
				0	0	0
				0	0	0
				0	0	0
				0	0	0
				0	0	0
				0	0	0
				0	0	0
				0	0	0
				0	0	0
				0	0	0
				0	0	0
				0	0	0
				0	0	0
				0	0	0
				0	0	0
				0	0	0
				0	0	0
				0	0	0
				0	0	0
				0	0	0
				0	0	0
				0	0	0
				0	0	0
				0	0	0
				0	0	0
				0	0	0
				0	0	0
				0	0	0
				0	0	0
				0	0	0
				0	0	0
				0	0	0
				0	0	0
				0	0	0
				0	0	0
				0	0	0
				0	0	0
				0	0	0
				0	0	0
				0	0	0
				0	0	0
				0	0	0
				0	0	0
				0	0	0
				0	0	0
				0	0	0
				0	0	0
				0	0	0
				0	0	0

## Sheet: Fig 2b
	Figure 2.	Kaplan–Meier curves showing model predictions for time to progression (A) and overall survival (B) after second-line treatment of advanced RCC (Bristol-Myers Squibb, data on file).
				0.75
	Time	Model Predictions: Everolimus	Model Predictions: Nivolumab	Model Predictions: Cabozantinib	Model Predictions: Pazopanib	Model Predictions: Axitinib	Time	Trial Reported Everolimus	Time	Trial Reported Nivolumab
	0	1	1	1	1	1	0	1	0	1
	1	0.975	0.989	0.98318	0.976482	0.978214	0.0328542	1	0.0328542	1
	2	0.945	0.978	0.962807	0.948213	0.951975	0.0328542	1	0.0328542	1
	3	0.909	0.966	0.938076	0.914219	0.920345	0.0328542	1	0.0328542	1
	4	0.871	0.918	0.911616	0.878248	0.88678	0.0328542	1	0.0328542	1
	5	0.837	0.892	0.887618	0.845984	0.856586	0.0328542	1	0.295688	1
	6	0.813	0.866	0.870484	0.823162	0.835177	0.0328542	1	0.295688	0.997549
	7	0.784	0.843	0.849556	0.795531	0.809198	0.0328542	1	0.525667	0.997549
	8	0.746	0.822	0.821741	0.759232	0.774966	0.0328542	1	0.525667	0.995098
	9	0.72	0.799	0.80244	0.734332	0.751414	0.0328542	1	0.722793	0.995098
	10	0.698	0.775	0.785929	0.713221	0.731399	0.0328542	1	0.722793	0.992647
	11	0.671	0.759	0.765428	0.687257	0.706722	0.0328542	1	0.821355	0.992647
	12	0.643	0.739	0.743877	0.660265	0.680994	0.0328542	1	0.821355	0.990196
	13	0.617	0.722	0.723588	0.635138	0.656974	0.0328542	1	0.887064	0.990196
	14	0.595	0.7	0.706198	0.613827	0.636546	0.0328542	1	0.887064	0.987745
	15	0.564	0.685	0.681329	0.583717	0.607593	0.0328542	1	0.952772	0.987745
	16	0.535	0.666	0.657653	0.55546	0.58032	0.0328542	1	0.952772	0.987745
	17	0.512	0.647	0.638573	0.532983	0.558554	0.197125	1	1.1499	0.987745
	18	0.494	0.627	0.623443	0.515351	0.54143	0.197125	0.997519	1.1499	0.985288
	19	0.469	0.608	0.602124	0.490798	0.517512	0.22998	0.997519	1.18275	0.985288
	20	0.446	0.596	0.582176	0.468139	0.49536	0.22998	0.997519	1.18275	0.982831
	21	0.432	0.578	0.569868	0.454313	0.481805	0.492813	0.997519	1.577	0.982831
	22	0.415	0.559	0.554744	0.437487	0.465267	0.492813	0.997519	1.577	0.980374
	23	0.399	0.548	0.540321	0.421614	0.449621	0.689938	0.997519	1.74127	0.980374
	24	0.382	0.533	0.524786	0.404706	0.432908	0.689938	0.995025	1.74127	0.977917
	25	0.367	0.523	0.510889	0.38975	0.41808	0.788501	0.995025	1.77413	0.977917
	26	0.356	0.512	0.500578	0.378759	0.407157	0.788501	0.987543	1.77413	0.97546
	27	0.34	0.499	0.48539	0.362736	0.391189	0.887064	0.987543	1.90554	0.97546
	28	0.33	0.486	0.475778	0.352698	0.38116	0.887064	0.987543	1.90554	0.973003
	29	0.317	0.478	0.463137	0.339622	0.368062	1.01848	0.987543	2.00411	0.973003
	30	0.302	0.467	0.448337	0.324494	0.352863	1.01848	0.985043	2.00411	0.970546
	31	0.289	0.458	0.435313	0.311346	0.339611	1.05133	0.985043	2.13552	0.970546
	32	0.282	0.446	0.42822	0.304253	0.332443	1.05133	0.982543	2.13552	0.968089
	33	0.273	0.434	0.419014	0.295116	0.323193	1.11704	0.982543	2.33265	0.968089
	34	0.262	0.425	0.407626	0.283925	0.311833	1.11704	0.980043	2.33265	0.968089
	35	0.252	0.418	0.397135	0.273726	0.301452	1.28131	0.980043	2.39836	0.968089
	36	0.241	0.411	0.385435	0.26248	0.289971	1.28131	0.977543	2.39836	0.965625
	37	0.236	0.399	0.380059	0.257358	0.28473	1.34702	0.977543	2.46407	0.965625
	38	0.225	0.39	0.368097	0.246066	0.273148	1.34702	0.975043	2.46407	0.963162
	39	0.223	0.375	0.365902	0.244009	0.271035	1.37988	0.975043	2.56263	0.963162
	40	0.213	0.367	0.354825	0.23371	0.26043	1.37988	0.972543	2.56263	0.960699
	41	0.205	0.357	0.34584	0.225449	0.251899	1.44559	0.972543	2.66119	0.960699
	42	0.196	0.351	0.335592	0.216133	0.242249	1.44559	0.970043	2.66119	0.958235
	43	0.187	0.346	0.325188	0.206791	0.232542	1.54415	0.970043	3.02259	0.958235
	44	0.185	0.338	0.322853	0.204711	0.230377	1.54415	0.965042	3.02259	0.955772
	45	0.178	0.326	0.314616	0.197422	0.222774	1.60986	0.965042	3.25257	0.955772
	46	0.17	0.318	0.305071	0.18907	0.214038	1.60986	0.962542	3.25257	0.953309
	47	0.167	0.312	0.301453	0.185932	0.210748	1.74127	0.962542	3.31828	0.953309
	48	0.163	0.307	0.296596	0.181742	0.206349	1.74127	0.960042	3.31828	0.950845
	49	0.156	0.301	0.288001	0.174396	0.198618	1.9384	0.960042	3.54825	0.950845
	50	0.153	0.296	0.284278	0.171242	0.195291	1.9384	0.955042	3.54825	0.948382
	51	0.149	0.29	0.279277	0.16703	0.190841	2.06982	0.955042	3.61396	0.948382
	52	0.146	0.285	0.275497	0.163867	0.187494	2.06982	0.952542	3.61396	0.945918
	53	0.142	0.278	0.270417	0.159643	0.183017	2.10267	0.952542	3.67967	0.945918
	54	0.137	0.276	0.263999	0.154354	0.177397	2.10267	0.947542	3.67967	0.943455
	55	0.132	0.269	0.257504	0.149053	0.171751	2.13552	0.947542	3.90965	0.943455
	56	0.128	0.261	0.25225	0.144803	0.167214	2.13552	0.945042	3.90965	0.940992
	57	0.128	0.259	0.25225	0.144803	0.167214	2.20123	0.945042	3.94251	0.940992
	58	0.126	0.252	0.249602	0.142675	0.164939	2.20123	0.940041	3.94251	0.936065
	59	0.123	0.248	0.245605	0.13948	0.161517	2.43121	0.940041	4.20534	0.936065
	60	0.122	0.244	0.244265	0.138413	0.160374	2.43121	0.937541	4.20534	0.931138
	61	0.119	0.242	0.240224	0.135212	0.156937	2.56263	0.937541	4.3039	0.931138
	62	0.116	0.239	0.236149	0.132005	0.153489	2.56263	0.935041	4.3039	0.928675
	63	0.111	0.238	0.22928	0.12665	0.147717	2.66119	0.935041	4.36961	0.928675
	64	0.111	0.233	0.22928	0.12665	0.147717	2.66119	0.932541	4.36961	0.926212
	65	0.107	0.232	0.223711	0.122355	0.143075	2.7269	0.932541	4.40246	0.926212
	66	0.107	0.226	0.223711	0.122355	0.143075	2.7269	0.930041	4.40246	0.926212
	67	0.104	0.223	0.219489	0.119127	0.139579	2.75975	0.930041	4.50103	0.926212
	68	0.101	0.22	0.215226	0.115894	0.136069	2.75975	0.925041	4.50103	0.923742
	69	0.097	0.219	0.209477	0.111575	0.131369	2.79261	0.925041	4.53388	0.923742
	70	0.094	0.215	0.205114	0.108328	0.127827	2.79261	0.922541	4.53388	0.921272
	71	0.092	0.214	0.20218	0.10616	0.125457	2.82546	0.922541	4.73101	0.921272
	72	0.089	0.214	0.197739	0.102903	0.12189	2.82546	0.920041	4.73101	0.918802
	73	0.088	0.209	0.196247	0.101815	0.120698	2.92402	0.920041	4.86242	0.918802
	74	0.086	0.204	0.193248	0.0996388	0.118308	2.92402	0.91754	4.86242	0.916332
	75	0.081	0.198	0.185646	0.0941837	0.112301	2.98973	0.91754	4.89528	0.916332
	76	0.076	0.194	0.177887	0.0887084	0.106245	2.98973	0.91504	4.89528	0.913862
	77	0.07	0.193	0.168351	0.0821093	0.0989089	3.12115	0.91504	4.99384	0.913862
	78	0.065	0.192	0.160196	0.0765841	0.0927331	3.12115	0.91004	4.99384	0.911393
	79	0.064	0.191	0.158541	0.0754761	0.0914906	3.28542	0.91004	5.02669	0.911393
	80	0.063	0.188	0.156877	0.074367	0.0902457	3.28542	0.90754	5.02669	0.908923
	81	0.06	0.18	0.151831	0.0710333	0.0864951	3.31828	0.90754	5.0924	0.908923
	82	0.059	0.178	0.150131	0.0699199	0.0852396	3.31828	0.90504	5.0924	0.906453
	83	0.057	0.173	0.146702	0.0676897	0.0827201	3.35113	0.90504	5.25667	0.906453
	84	0.056	0.167	0.144973	0.0665728	0.0814561	3.35113	0.90254	5.25667	0.903983
	85	0.054	0.167	0.141483	0.0643354	0.0789192	3.41684	0.90254	5.32238	0.903983
	86	0.053	0.165	0.139722	0.0632149	0.0776462	3.41684	0.90004	5.32238	0.901513
	87	0.053	0.162	0.139722	0.0632149	0.0776462	3.58111	0.90004	5.51951	0.901513
	88	0.052	0.161	0.13795	0.0620931	0.07637	3.58111	0.892539	5.51951	0.901513
	89	0.05	0.156	0.134372	0.0598455	0.0738081	3.61396	0.892539	5.55236	0.901513
	90	0.05	0.154	0.134372	0.0598455	0.0738081	3.61396	0.887539	5.55236	0.899036
	91	0.05	0.151	0.134372	0.0598455	0.0738081	3.64682	0.887539	5.61807	0.899036
	92	0.049	0.15	0.132566	0.0587198	0.0725221	3.64682	0.885039	5.61807	0.899036
	93	0.049	0.15	0.132566	0.0587198	0.0725221	3.74538	0.885039	5.65092	0.899036
	94	0.048	0.148	0.130747	0.0575926	0.0712328	3.74538	0.882539	5.65092	0.894069
	95	0.048	0.144	0.130747	0.0575926	0.0712328	3.81109	0.882539	5.68378	0.894069
	96	0.046	0.144	0.127071	0.055334	0.0686435	3.81109	0.880039	5.68378	0.891586
	97	0.045	0.143	0.125214	0.0542026	0.0673434	3.90965	0.880039	6.04517	0.891586
	98	0.044	0.142	0.123343	0.0530696	0.0660395	3.90965	0.880039	6.04517	0.889102
	99	0.043	0.141	0.121457	0.051935	0.0647318	3.97536	0.880039	6.20945	0.889102
	100	0.043	0.141	0.121457	0.051935	0.0647318	3.97536	0.877532	6.20945	0.886619
	101	0.043	0.139	0.121457	0.051935	0.0647318	4.07392	0.877532	6.37372	0.886619
	102	0.043	0.138	0.121457	0.051935	0.0647318	4.07392	0.875024	6.37372	0.884135
	103	0.043	0.137	0.121457	0.051935	0.0647318	4.17248	0.875024	6.43943	0.884135
	104	0.043	0.134	0.121457	0.051935	0.0647318	4.17248	0.872517	6.43943	0.881652
	105	0.043	0.129	0.121457	0.051935	0.0647318	4.3039	0.872517	6.47228	0.881652
	106	0.043	0.128	0.121457	0.051935	0.0647318	4.3039	0.87001	6.47228	0.876684
	107	0.042	0.127	0.119558	0.0507989	0.0634201	4.33676	0.87001	6.53799	0.876684
	108	0.042	0.126	0.119558	0.0507989	0.0634201	4.33676	0.867502	6.53799	0.874201
	109	0.041	0.124	0.117643	0.0496612	0.0621043	4.36961	0.867502	6.6037	0.874201
	110	0.041	0.124	0.117643	0.0496612	0.0621043	4.36961	0.864995	6.6037	0.871717
	111	0.041	0.122	0.117643	0.0496612	0.0621043	4.40246	0.864995	6.89938	0.871717
	112	0.041	0.122	0.117643	0.0496612	0.0621043	4.40246	0.862488	6.89938	0.869234
	113	0.04	0.121	0.115712	0.0485217	0.0607844	4.63244	0.862488	7.06365	0.869234
	114	0.04	0.121	0.115712	0.0485217	0.0607844	4.63244	0.859981	7.06365	0.86675
	115	0.04	0.12	0.115712	0.0485217	0.0607844	4.69815	0.859981	7.09651	0.86675
	116	0.04	0.118	0.115712	0.0485217	0.0607844	4.69815	0.857474	7.09651	0.864267
	117	0.04	0.118	0.115712	0.0485217	0.0607844	4.73101	0.857474	7.49076	0.864267
	118	0.037	0.118	0.109823	0.0450931	0.0567983	4.73101	0.852459	7.49076	0.861783
	119	0.037	0.118	0.109823	0.0450931	0.0567983	4.82957	0.852459	7.52361	0.861783
	120	0.037	0.116	0.109823	0.0450931	0.0567983	4.82957	0.849952	7.52361	0.8593
	121	0.036	0.115	0.107826	0.0439465	0.0554604	4.96099	0.849952	7.65503	0.8593
	122	0.035	0.114	0.10581	0.042798	0.0541177	4.96099	0.847445	7.65503	0.856816
	123	0.034	0.114	0.103775	0.0416476	0.0527699	5.02669	0.847445	8.27926	0.856816
	124	0.034	0.114	0.103775	0.0416476	0.0527699	5.02669	0.844937	8.27926	0.854333
	125	0.034	0.114	0.103775	0.0416476	0.0527699	5.05955	0.844937	8.31212	0.854333
	126	0.034	0.111	0.103775	0.0416476	0.0527699	5.05955	0.84243	8.31212	0.851849
	127	0.034	0.11	0.103775	0.0416476	0.0527699	5.0924	0.84243	8.6078	0.851849
	128	0.034	0.11	0.103775	0.0416476	0.0527699	5.0924	0.839923	8.6078	0.849366
	129	0.033	0.108	0.10172	0.0404952	0.051417	5.19097	0.839923	8.67351	0.849366
	130	0.032	0.107	0.0996438	0.0393406	0.0500588	5.19097	0.837416	8.67351	0.846882
	131	0.032	0.106	0.0996438	0.0393406	0.0500588	5.32238	0.837416	8.70637	0.846882
	132	0.032	0.104	0.0996438	0.0393406	0.0500588	5.32238	0.834909	8.70637	0.841915
	133	0.031	0.103	0.0975466	0.0381839	0.048695	5.35524	0.834909	8.87064	0.841915
	134	0.03	0.103	0.095427	0.0370249	0.0473255	5.35524	0.832401	8.87064	0.839432
	135	0.03	0.103	0.095427	0.0370249	0.0473255	5.42094	0.832401	8.90349	0.839432
	136	0.03	0.102	0.095427	0.0370249	0.0473255	5.42094	0.827387	8.90349	0.836948
	137	0.03	0.101	0.095427	0.0370249	0.0473255	5.55236	0.827387	9.06776	0.836948
	138	0.03	0.101	0.095427	0.0370249	0.0473255	5.55236	0.82488	9.06776	0.834465
	139	0.029	0.099	0.0932839	0.0358636	0.0459501	5.58522	0.82488	9.16632	0.834465
	140	0.029	0.099	0.0932839	0.0358636	0.0459501	5.58522	0.822372	9.16632	0.831981
	141	0.029	0.099	0.0932839	0.0358636	0.0459501	5.61807	0.822372	9.23203	0.831981
	142	0.028	0.097	0.0911163	0.0346999	0.0445684	5.61807	0.819865	9.23203	0.829497
	143	0.027	0.095	0.0889229	0.0335337	0.0431804	5.74949	0.819865	9.3306	0.829497
	144	0.026	0.093	0.0867026	0.032365	0.0417856	5.74949	0.817358	9.3306	0.827014
	145	0.024	0.093	0.0821753	0.0300192	0.0389748	5.84805	0.817358	9.3963	0.827014
	146	0.023	0.092	0.0798652	0.0288419	0.0375581	5.84805	0.814851	9.3963	0.822047
	147	0.023	0.091	0.0798652	0.0288419	0.0375581	5.8809	0.814851	9.42916	0.822047
	148	0.023	0.09	0.0798652	0.0288419	0.0375581	5.8809	0.812343	9.42916	0.819563
	149	0.023	0.09	0.0798652	0.0288419	0.0375581	6.20945	0.812343	9.52772	0.819563
	150	0.022	0.09	0.0775217	0.0276616	0.0361333	6.20945	0.809836	9.52772	0.81708
	151	0.021	0.09	0.0751427	0.0264781	0.0347001	6.37372	0.809836	9.59343	0.81708
	152	0.021	0.088	0.0751427	0.0264781	0.0347001	6.37372	0.807329	9.59343	0.812113
	153	0.021	0.088	0.0751427	0.0264781	0.0347001	6.40657	0.807329	9.72485	0.812113
	154	0.021	0.087	0.0751427	0.0264781	0.0347001	6.40657	0.804822	9.72485	0.809629
	155	0.021	0.086	0.0751427	0.0264781	0.0347001	6.43943	0.804822	9.88912	0.809629
	156	0.021	0.086	0.0751427	0.0264781	0.0347001	6.43943	0.802315	9.88912	0.807146
	157	0.021	0.083	0.0751427	0.0264781	0.0347001	6.47228	0.802315	9.98768	0.807146
	158	0.021	0.082	0.0751427	0.0264781	0.0347001	6.47228	0.799807	9.98768	0.799695
	159	0.021	0.081	0.0751427	0.0264781	0.0347001	6.50513	0.799807	10.152	0.799695
	160	0.021	0.081	0.0751427	0.0264781	0.0347001	6.50513	0.7973	10.152	0.794728
	161	0.021	0.08	0.0751427	0.0264781	0.0347001	6.53799	0.7973	10.2177	0.794728
	162	0.021	0.078	0.0751427	0.0264781	0.0347001	6.53799	0.794793	10.2177	0.789761
	163	0.021	0.078	0.0751427	0.0264781	0.0347001	6.57084	0.794793	10.4476	0.789761
	164	0.02	0.077	0.0727261	0.0252911	0.033258	6.57084	0.792286	10.4476	0.787278
	165	0.02	0.076	0.0727261	0.0252911	0.033258	6.70226	0.792286	10.4805	0.787278
	166	0.02	0.076	0.0727261	0.0252911	0.033258	6.70226	0.792286	10.4805	0.784794
	167	0.02	0.076	0.0727261	0.0252911	0.033258	6.83368	0.792286	10.6448	0.784794
	168	0.02	0.076	0.0727261	0.0252911	0.033258	6.83368	0.78977	10.6448	0.782311
	169	0.02	0.075	0.0727261	0.0252911	0.033258	6.93224	0.78977	10.7105	0.782311
	170	0.019	0.074	0.0702692	0.0241006	0.0318065	6.93224	0.787255	10.7105	0.779827
	171	0.019	0.074	0.0702692	0.0241006	0.0318065	6.96509	0.787255	10.8747	0.779827
	172	0.019	0.074	0.0702692	0.0241006	0.0318065	6.96509	0.78474	10.8747	0.777343
	173	0.019	0.074	0.0702692	0.0241006	0.0318065	7.06365	0.78474	11.0062	0.777343
	174	0.019	0.074	0.0702692	0.0241006	0.0318065	7.06365	0.782225	11.0062	0.777343
	175	0.019	0.074	0.0702692	0.0241006	0.0318065	7.12936	0.782225	11.2361	0.777343
	176	0.019	0.074	0.0702692	0.0241006	0.0318065	7.12936	0.77971	11.2361	0.774852
	177	0.019	0.074	0.0702692	0.0241006	0.0318065	7.16222	0.77971	11.3018	0.774852
	178	0.019	0.072	0.0702692	0.0241006	0.0318065	7.16222	0.777194	11.3018	0.772361
	179	0.019	0.07	0.0702692	0.0241006	0.0318065	7.19507	0.777194	11.4004	0.772361
	180	0.019	0.068	0.0702692	0.0241006	0.0318065	7.19507	0.774679	11.4004	0.769869
	181	0.019	0.066	0.0702692	0.0241006	0.0318065	7.35934	0.774679	11.499	0.769869
	182	0.019	0.065	0.0702692	0.0241006	0.0318065	7.35934	0.772164	11.499	0.767378
	183	0.018	0.065	0.0677692	0.0229064	0.030345	7.3922	0.772164	11.5647	0.767378
	184	0.018	0.065	0.0677692	0.0229064	0.030345	7.3922	0.769649	11.5647	0.764886
	185	0.018	0.064	0.0677692	0.0229064	0.030345	7.42505	0.769649	11.6632	0.764886
	186	0.018	0.064	0.0677692	0.0229064	0.030345	7.42505	0.767134	11.6632	0.762395
	187	0.018	0.064	0.0677692	0.0229064	0.030345	7.58932	0.767134	11.729	0.762395
	188	0.018	0.064	0.0677692	0.0229064	0.030345	7.58932	0.764618	11.729	0.759903
	189	0.018	0.064	0.0677692	0.0229064	0.030345	7.65503	0.764618	12.0903	0.759903
	190	0.018	0.064	0.0677692	0.0229064	0.030345	7.65503	0.762103	12.0903	0.757412
	191	0.018	0.064	0.0677692	0.0229064	0.030345	7.8193	0.762103	12.1232	0.757412
	192	0.018	0.064	0.0677692	0.0229064	0.030345	7.8193	0.759588	12.1232	0.75492
	193	0.018	0.064	0.0677692	0.0229064	0.030345	7.85216	0.759588	12.2546	0.75492
	194	0.018	0.062	0.0677692	0.0229064	0.030345	7.85216	0.757073	12.2546	0.752429
	195	0.018	0.061	0.0677692	0.0229064	0.030345	7.91786	0.757073	12.4517	0.752429
	196	0.018	0.061	0.0677692	0.0229064	0.030345	7.91786	0.752042	12.4517	0.749937
	197	0.018	0.061	0.0677692	0.0229064	0.030345	8.01643	0.752042	12.4846	0.749937
	198	0.018	0.06	0.0677692	0.0229064	0.030345	8.01643	0.749527	12.4846	0.749937
	199	0.018	0.059	0.0677692	0.0229064	0.030345	8.04928	0.749527	12.5175	0.749937
	200	0.018	0.059	0.0677692	0.0229064	0.030345	8.04928	0.744497	12.5175	0.747437
	201	0.018	0.059	0.0677692	0.0229064	0.030345	8.14784	0.744497	12.7146	0.747437
	202	0.018	0.059	0.0677692	0.0229064	0.030345	8.14784	0.739467	12.7146	0.744938
	203	0.018	0.059	0.0677692	0.0229064	0.030345	8.21355	0.739467	12.7474	0.744938
	204	0.018	0.059	0.0677692	0.0229064	0.030345	8.21355	0.736951	12.7474	0.742438
	205	0.018	0.059	0.0677692	0.0229064	0.030345	8.34497	0.736951	12.8131	0.742438
	206	0.018	0.059	0.0677692	0.0229064	0.030345	8.34497	0.734436	12.8131	0.739938
	207	0.018	0.059	0.0677692	0.0229064	0.030345	8.37782	0.734436	12.9446	0.739938
	208	0.018	0.059	0.0677692	0.0229064	0.030345	8.37782	0.731921	12.9446	0.737438
	209	0.018	0.059	0.0677692	0.0229064	0.030345	8.47639	0.731921	13.0103	0.737438
	210	0.018	0.059	0.0677692	0.0229064	0.030345	8.47639	0.724375	13.0103	0.734938
	211	0.018	0.059	0.0677692	0.0229064	0.030345	8.50924	0.724375	13.1088	0.734938
	212	0.018	0.059	0.0677692	0.0229064	0.030345	8.50924	0.72186	13.1088	0.732439
	213	0.018	0.059	0.0677692	0.0229064	0.030345	9.00205	0.72186	13.1745	0.732439
	214	0.018	0.059	0.0677692	0.0229064	0.030345	9.00205	0.719345	13.1745	0.729939
	215	0.017	0.057	0.065223	0.0217081	0.0288729	9.13347	0.719345	13.3388	0.729939
	216	0.017	0.056	0.065223	0.0217081	0.0288729	9.13347	0.71683	13.3388	0.724939
	217	0.017	0.056	0.065223	0.0217081	0.0288729	9.49487	0.71683	13.4374	0.724939
	218	0.017	0.054	0.065223	0.0217081	0.0288729	9.49487	0.714315	13.4374	0.722439
	219	0.017	0.053	0.065223	0.0217081	0.0288729	9.65914	0.714315	13.6016	0.722439
	220	0.017	0.053	0.065223	0.0217081	0.0288729	9.65914	0.711799	13.6016	0.71994
	221	0.016	0.052	0.0626268	0.0205056	0.0273895	9.69199	0.711799	13.7988	0.71994
	222	0.016	0.052	0.0626268	0.0205056	0.0273895	9.69199	0.709284	13.7988	0.71744
	223	0.016	0.052	0.0626268	0.0205056	0.0273895	9.85626	0.709284	13.8645	0.71744
	224	0.016	0.051	0.0626268	0.0205056	0.0273895	9.85626	0.706769	13.8645	0.71494
	225	0.015	0.05	0.0599765	0.0192986	0.025894	10.0534	0.706769	13.963	0.71494
	226	0.015	0.049	0.0599765	0.0192986	0.025894	10.0534	0.704254	13.963	0.70994
	227	0.015	0.049	0.0599765	0.0192986	0.025894	10.1191	0.704254	14.0287	0.70994
	228	0.015	0.049	0.0599765	0.0192986	0.025894	10.1191	0.701739	14.0287	0.707441
	229	0.014	0.048	0.0572672	0.0180867	0.0243855	10.3491	0.701739	14.2587	0.707441
	230	0.014	0.048	0.0572672	0.0180867	0.0243855	10.3491	0.699223	14.2587	0.704941
	231	0.014	0.048	0.0572672	0.0180867	0.0243855	10.5133	0.699223	14.3244	0.704941
	232	0.014	0.047	0.0572672	0.0180867	0.0243855	10.5133	0.696708	14.3244	0.702441
	233	0.014	0.045	0.0572672	0.0180867	0.0243855	10.6776	0.696708	14.3901	0.702441
	234	0.014	0.045	0.0572672	0.0180867	0.0243855	10.6776	0.694193	14.3901	0.699941
	235	0.014	0.045	0.0572672	0.0180867	0.0243855	10.8747	0.694193	14.423	0.699941
	236	0.014	0.045	0.0572672	0.0180867	0.0243855	10.8747	0.691678	14.423	0.697442
	237	0.014	0.045	0.0572672	0.0180867	0.0243855	11.0062	0.691678	14.4559	0.697442
	238	0.014	0.045	0.0572672	0.0180867	0.0243855	11.0062	0.689163	14.4559	0.697442
	239	0.014	0.045	0.0572672	0.0180867	0.0243855	11.1047	0.689163	14.883	0.697442
	240	0.014	0.045	0.0572672	0.0180867	0.0243855	11.1047	0.686647	14.883	0.694933
	241	0.014	0.043	0.0572672	0.0180867	0.0243855	11.2033	0.686647	14.9158	0.694933
	242	0.014	0.043	0.0572672	0.0180867	0.0243855	11.2033	0.684132	14.9158	0.692424
	243	0.014	0.043	0.0572672	0.0180867	0.0243855	11.3676	0.684132	14.9815	0.692424
	244	0.014	0.043	0.0572672	0.0180867	0.0243855	11.3676	0.681617	14.9815	0.689915
	245	0.014	0.043	0.0572672	0.0180867	0.0243855	11.499	0.681617	15.0144	0.689915
	246	0.014	0.043	0.0572672	0.0180867	0.0243855	11.499	0.679102	15.0144	0.689915
	247	0.013	0.043	0.0544932	0.0168697	0.0228629	11.6632	0.679102	15.0472	0.689915
	248	0.013	0.043	0.0544932	0.0168697	0.0228629	11.6632	0.676587	15.0472	0.687397
	249	0.013	0.043	0.0544932	0.0168697	0.0228629	11.7947	0.676587	15.1129	0.687397
	250	0.013	0.043	0.0544932	0.0168697	0.0228629	11.7947	0.674072	15.1129	0.684879
	251	0.013	0.041	0.0544932	0.0168697	0.0228629	11.8275	0.674072	15.1786	0.684879
	252	0.012	0.041	0.0516478	0.015647	0.0213249	11.8275	0.671556	15.1786	0.684879
	253	0.012	0.041	0.0516478	0.015647	0.0213249	11.8604	0.671556	15.2115	0.684879
	254	0.012	0.041	0.0516478	0.015647	0.0213249	11.8604	0.666526	15.2115	0.682352
	255	0.012	0.039	0.0516478	0.015647	0.0213249	12.0903	0.666526	15.3101	0.682352
	256	0.012	0.039	0.0516478	0.015647	0.0213249	12.0903	0.664011	15.3101	0.679825
	257	0.012	0.039	0.0516478	0.015647	0.0213249	12.2546	0.664011	15.3429	0.679825
	258	0.012	0.039	0.0516478	0.015647	0.0213249	12.2546	0.65898	15.3429	0.677298
	259	0.012	0.039	0.0516478	0.015647	0.0213249	12.386	0.65898	15.3758	0.677298
	260	0.012	0.039	0.0516478	0.015647	0.0213249	12.386	0.65898	15.3758	0.672243
	261	0.012	0.038	0.0516478	0.015647	0.0213249	12.5503	0.65898	15.4086	0.672243
	262	0.011	0.038	0.0487229	0.0144181	0.0197702	12.5503	0.653931	15.4086	0.672243
	263	0.011	0.038	0.0487229	0.0144181	0.0197702	12.7474	0.653931	15.4086	0.672243
	264	0.01	0.038	0.0457088	0.0131826	0.018197	12.7474	0.651406	15.4086	0.672243
	265	0.01	0.037	0.0457088	0.0131826	0.018197	12.7803	0.651406	15.4415	0.672243
	266	0.01	0.037	0.0457088	0.0131826	0.018197	12.7803	0.648881	15.4415	0.672243
	267	0.01	0.037	0.0457088	0.0131826	0.018197	12.8788	0.648881	15.54	0.672243
	268	0.01	0.037	0.0457088	0.0131826	0.018197	12.8788	0.646356	15.54	0.672243
	269	0.01	0.037	0.0457088	0.0131826	0.018197	13.3388	0.646356	15.54	0.672243
	270	0.01	0.037	0.0457088	0.0131826	0.018197	13.3388	0.643831	15.54	0.672243
	271	0.01	0.036	0.0457088	0.0131826	0.018197	13.4045	0.643831	15.6057	0.672243
	272	0.01	0.036	0.0457088	0.0131826	0.018197	13.4045	0.641307	15.6057	0.669667
	273	0.01	0.036	0.0457088	0.0131826	0.018197	13.4702	0.641307	15.6386	0.669667
	274	0.01	0.036	0.0457088	0.0131826	0.018197	13.4702	0.638782	15.6386	0.669667
	275	0.01	0.036	0.0457088	0.0131826	0.018197	13.7331	0.638782	15.7043	0.669667
	276	0.01	0.036	0.0457088	0.0131826	0.018197	13.7331	0.636257	15.7043	0.669667
	277	0.01	0.036	0.0457088	0.0131826	0.018197	13.7988	0.636257	15.8029	0.669667
	278	0.01	0.036	0.0457088	0.0131826	0.018197	13.7988	0.633732	15.8029	0.669667
	279	0.01	0.036	0.0457088	0.0131826	0.018197	13.8316	0.633732	15.8357	0.669667
	280	0.01	0.036	0.0457088	0.0131826	0.018197	13.8316	0.631207	15.8357	0.667062
	281	0.01	0.035	0.0457088	0.0131826	0.018197	13.9959	0.631207	15.8686	0.667062
	282	0.01	0.035	0.0457088	0.0131826	0.018197	13.9959	0.628682	15.8686	0.664456
	283	0.01	0.033	0.0457088	0.0131826	0.018197	14.0287	0.628682	15.8686	0.664456
	284	0.01	0.033	0.0457088	0.0131826	0.018197	14.0287	0.628682	15.8686	0.664456
	285	0.01	0.033	0.0457088	0.0131826	0.018197	14.2916	0.628682	15.9014	0.664456
	286	0.01	0.033	0.0457088	0.0131826	0.018197	14.2916	0.626147	15.9014	0.664456
	287	0.01	0.033	0.0457088	0.0131826	0.018197	14.5216	0.626147	15.9343	0.664456
	288	0.01	0.033	0.0457088	0.0131826	0.018197	14.5216	0.623612	15.9343	0.664456
	289	0.01	0.033	0.0457088	0.0131826	0.018197	14.653	0.623612	16.1643	0.664456
	290	0.01	0.033	0.0457088	0.0131826	0.018197	14.653	0.623612	16.1643	0.661819
	291	0.008	0.033	0.0393614	0.0106882	0.0149861	14.6858	0.623612	16.23	0.661819
	292	0.008	0.033	0.0393614	0.0106882	0.0149861	14.6858	0.621067	16.23	0.661819
	293	0.008	0.033	0.0393614	0.0106882	0.0149861	14.883	0.621067	16.46	0.661819
	294	0.008	0.033	0.0393614	0.0106882	0.0149861	14.883	0.618522	16.46	0.659172
	295	0.008	0.032	0.0393614	0.0106882	0.0149861	14.9158	0.618522	16.6242	0.659172
	296	0.008	0.032	0.0393614	0.0106882	0.0149861	14.9158	0.615976	16.6242	0.656525
	297	0.008	0.032	0.0393614	0.0106882	0.0149861	14.9487	0.615976	16.6571	0.656525
	298	0.008	0.032	0.0393614	0.0106882	0.0149861	14.9487	0.615976	16.6571	0.656525
	299	0.008	0.032	0.0393614	0.0106882	0.0149861	15.0472	0.615976	16.6571	0.656525
	300	0.008	0.029	0.0393614	0.0106882	0.0149861	15.0472	0.61342	16.6571	0.656525
		0	0	0			15.1786	0.61342	16.6571	0.656525
		0	0	0			15.1786	0.610865	16.6571	0.656525
		0	0	0			15.2115	0.610865	16.7228	0.656525
		0	0	0			15.2115	0.605753	16.7228	0.653845
		0	0	0			15.2115	0.605753	16.7556	0.653845
		0	0	0			15.2115	0.605753	16.7556	0.653845
		0	0	0			15.3429	0.605753	16.7885	0.653845
		0	0	0			15.3429	0.605753	16.7885	0.651154
		0	0	0			15.4743	0.605753	16.7885	0.651154
		0	0	0			15.4743	0.605753	16.7885	0.651154
		0	0	0			15.4743	0.605753	16.8214	0.651154
		0	0	0			15.4743	0.605753	16.8214	0.651154
		0	0	0			15.5729	0.605753	16.8214	0.651154
		0	0	0			15.5729	0.603153	16.8214	0.651154
		0	0	0			15.6386	0.603153	16.8214	0.651154
		0	0	0			15.6386	0.600553	16.8214	0.651154
		0	0	0			15.6386	0.600553	16.8542	0.651154
		0	0	0			15.6386	0.600553	16.8542	0.651154
		0	0	0			15.7372	0.600553	16.9199	0.651154
		0	0	0			15.7372	0.597942	16.9199	0.648407
		0	0	0			15.77	0.597942	16.9528	0.648407
		0	0	0			15.77	0.597942	16.9528	0.645659
		0	0	0			15.8357	0.597942	17.0513	0.645659
		0	0	0			15.8357	0.592697	17.0513	0.642912
		0	0	0			15.8357	0.592697	17.0842	0.642912
		0	0	0			15.8357	0.592697	17.0842	0.640164
		0	0	0			15.8686	0.592697	17.0842	0.640164
		0	0	0			15.8686	0.590063	17.0842	0.640164
		0	0	0			16.0329	0.590063	17.117	0.640164
		0	0	0			16.0329	0.587428	17.117	0.640164
		0	0	0			16.0329	0.587428	17.117	0.640164
		0	0	0			16.0329	0.587428	17.117	0.640164
		0	0	0			16.0986	0.587428	17.1499	0.640164
		0	0	0			16.0986	0.584782	17.1499	0.637381
		0	0	0			16.1314	0.584782	17.1828	0.637381
		0	0	0			16.1314	0.582136	17.1828	0.637381
		0	0	0			16.23	0.582136	17.3142	0.637381
		0	0	0			16.23	0.57949	17.3142	0.634586
		0	0	0			16.23	0.57949	17.4456	0.634586
		0	0	0			16.23	0.57949	17.4456	0.634586
		0	0	0			16.2957	0.57949	17.4784	0.634586
		0	0	0			16.2957	0.57949	17.4784	0.634586
		0	0	0			16.4271	0.57949	17.5113	0.634586
		0	0	0			16.4271	0.574149	17.5113	0.634586
		0	0	0			16.46	0.574149	17.577	0.634586
		0	0	0			16.46	0.574149	17.577	0.631753
		0	0	0			16.4928	0.574149	17.577	0.631753
		0	0	0			16.4928	0.571466	17.577	0.631753
		0	0	0			16.5257	0.571466	17.6099	0.631753
		0	0	0			16.5257	0.571466	17.6099	0.631753
		0	0	0			16.6242	0.571466	17.6427	0.631753
		0	0	0			16.6242	0.568771	17.6427	0.631753
		0	0	0			16.6571	0.568771	17.7084	0.631753
		0	0	0			16.6571	0.568771	17.7084	0.631753
		0	0	0			16.7556	0.568771	17.7413	0.631753
		0	0	0			16.7556	0.568771	17.7413	0.631753
		0	0	0			16.8542	0.568771	17.7413	0.631753
		0	0	0			16.8542	0.568771	17.7413	0.631753
		0	0	0			16.9528	0.568771	17.807	0.631753
		0	0	0			16.9528	0.566036	17.807	0.631753
		0	0	0			17.0185	0.566036	17.9384	0.631753
		0	0	0			17.0185	0.566036	17.9384	0.631753
		0	0	0			17.2156	0.566036	17.9713	0.631753
		0	0	0			17.2156	0.563288	17.9713	0.628814
		0	0	0			17.2485	0.563288	17.9713	0.628814
		0	0	0			17.2485	0.560541	17.9713	0.628814
		0	0	0			17.3142	0.560541	18.0041	0.628814
		0	0	0			17.3142	0.560541	18.0041	0.628814
		0	0	0			17.4784	0.560541	18.037	0.628814
		0	0	0			17.4784	0.557779	18.037	0.628814
		0	0	0			17.5113	0.557779	18.0698	0.628814
		0	0	0			17.5113	0.557779	18.0698	0.628814
		0	0	0			17.577	0.557779	18.1027	0.628814
		0	0	0			17.577	0.557779	18.1027	0.62582
		0	0	0			17.577	0.557779	18.1355	0.62582
		0	0	0			17.577	0.557779	18.1355	0.622826
		0	0	0			17.6099	0.557779	18.1355	0.622826
		0	0	0			17.6099	0.552174	18.1355	0.622826
		0	0	0			17.6427	0.552174	18.2341	0.622826
		0	0	0			17.6427	0.549371	18.2341	0.616808
		0	0	0			17.7084	0.549371	18.2669	0.616808
		0	0	0			17.7084	0.546568	18.2669	0.613799
		0	0	0			17.7084	0.546568	18.2669	0.613799
		0	0	0			17.7084	0.546568	18.2669	0.613799
		0	0	0			17.7741	0.546568	18.2998	0.613799
		0	0	0			17.7741	0.546568	18.2998	0.610775
		0	0	0			17.9055	0.546568	18.2998	0.610775
		0	0	0			17.9055	0.543736	18.2998	0.610775
		0	0	0			17.9384	0.543736	18.3655	0.610775
		0	0	0			17.9384	0.543736	18.3655	0.610775
		0	0	0			17.9713	0.543736	18.4312	0.610775
		0	0	0			17.9713	0.540889	18.4312	0.610775
		0	0	0			17.9713	0.540889	18.4969	0.610775
		0	0	0			17.9713	0.540889	18.4969	0.607706
		0	0	0			17.9713	0.540889	18.5626	0.607706
		0	0	0			17.9713	0.540889	18.5626	0.607706
		0	0	0			17.9713	0.540889	18.6612	0.607706
		0	0	0			17.9713	0.540889	18.6612	0.607706
		0	0	0			18.0041	0.540889	18.8255	0.607706
		0	0	0			18.0041	0.540889	18.8255	0.607706
		0	0	0			18.0041	0.540889	18.8583	0.607706
		0	0	0			18.0041	0.540889	18.8583	0.607706
		0	0	0			18.1027	0.540889	18.9897	0.607706
		0	0	0			18.1027	0.537965	18.9897	0.607706
		0	0	0			18.1027	0.537965	19.0226	0.607706
		0	0	0			18.1027	0.537965	19.0226	0.604557
		0	0	0			18.4312	0.537965	19.0554	0.604557
		0	0	0			18.4312	0.532086	19.0554	0.601409
		0	0	0			18.4641	0.532086	19.0883	0.601409
		0	0	0			18.4641	0.532086	19.0883	0.601409
		0	0	0			18.4969	0.532086	19.0883	0.601409
		0	0	0			18.4969	0.526174	19.0883	0.601409
		0	0	0			18.5626	0.526174	19.1212	0.601409
		0	0	0			18.5626	0.526174	19.1212	0.601409
		0	0	0			18.6283	0.526174	19.3511	0.601409
		0	0	0			18.6283	0.526174	19.3511	0.601409
		0	0	0			18.694	0.526174	19.384	0.601409
		0	0	0			18.694	0.523184	19.384	0.601409
		0	0	0			18.694	0.523184	19.384	0.601409
		0	0	0			18.694	0.523184	19.384	0.601409
		0	0	0			18.7269	0.523184	19.4497	0.601409
		0	0	0			18.7269	0.523184	19.4497	0.601409
		0	0	0			18.7926	0.523184	19.5154	0.601409
		0	0	0			18.7926	0.52016	19.5154	0.601409
		0	0	0			18.8255	0.52016	19.5483	0.601409
		0	0	0			18.8255	0.517136	19.5483	0.601409
		0	0	0			18.924	0.517136	19.5811	0.601409
		0	0	0			18.924	0.517136	19.5811	0.598104
		0	0	0			18.924	0.517136	19.5811	0.598104
		0	0	0			18.924	0.517136	19.5811	0.598104
		0	0	0			18.9569	0.517136	19.614	0.598104
		0	0	0			18.9569	0.514076	19.614	0.598104
		0	0	0			18.9569	0.514076	19.6468	0.598104
		0	0	0			18.9569	0.514076	19.6468	0.594763
		0	0	0			19.0226	0.514076	19.6797	0.594763
		0	0	0			19.0226	0.510998	19.6797	0.594763
		0	0	0			19.0883	0.510998	19.7782	0.594763
		0	0	0			19.0883	0.507919	19.7782	0.591403
		0	0	0			19.0883	0.507919	19.7782	0.591403
		0	0	0			19.0883	0.507919	19.7782	0.591403
		0	0	0			19.1212	0.507919	19.8111	0.591403
		0	0	0			19.1212	0.507919	19.8111	0.591403
		0	0	0			19.154	0.507919	19.8111	0.591403
		0	0	0			19.154	0.507919	19.8111	0.591403
		0	0	0			19.2197	0.507919	19.8439	0.591403
		0	0	0			19.2197	0.507919	19.8439	0.591403
		0	0	0			19.2526	0.507919	19.8439	0.591403
		0	0	0			19.2526	0.504765	19.8439	0.591403
		0	0	0			19.3183	0.504765	19.8768	0.591403
		0	0	0			19.3183	0.50161	19.8768	0.587944
		0	0	0			19.3511	0.50161	19.8768	0.587944
		0	0	0			19.3511	0.50161	19.8768	0.587944
		0	0	0			19.384	0.50161	19.9097	0.587944
		0	0	0			19.384	0.50161	19.9097	0.587944
		0	0	0			19.4497	0.50161	20.0082	0.587944
		0	0	0			19.4497	0.50161	20.0082	0.587944
		0	0	0			19.5483	0.50161	20.0082	0.587944
		0	0	0			19.5483	0.498394	20.0082	0.587944
		0	0	0			19.5811	0.498394	20.0411	0.587944
		0	0	0			19.5811	0.498394	20.0411	0.587944
		0	0	0			19.614	0.498394	20.0739	0.587944
		0	0	0			19.614	0.498394	20.0739	0.584381
		0	0	0			19.614	0.498394	20.2053	0.584381
		0	0	0			19.614	0.498394	20.2053	0.580818
		0	0	0			19.614	0.498394	20.2053	0.580818
		0	0	0			19.614	0.498394	20.2053	0.580818
		0	0	0			19.6797	0.498394	20.2053	0.580818
		0	0	0			19.6797	0.495094	20.2053	0.580818
		0	0	0			19.6797	0.495094	20.2053	0.580818
		0	0	0			19.6797	0.495094	20.2053	0.580818
		0	0	0			19.7454	0.495094	20.3039	0.580818
		0	0	0			19.7454	0.491771	20.3039	0.580818
		0	0	0			19.7454	0.491771	20.3368	0.580818
		0	0	0			19.7454	0.491771	20.3368	0.580818
		0	0	0			19.7782	0.491771	20.3696	0.580818
		0	0	0			19.7782	0.491771	20.3696	0.580818
		0	0	0			19.8439	0.491771	20.4025	0.580818
		0	0	0			19.8439	0.491771	20.4025	0.577118
		0	0	0			19.8768	0.491771	20.501	0.577118
		0	0	0			19.8768	0.491771	20.501	0.577118
				0			19.9097	0.491771	20.5339	0.577118
				0			19.9097	0.484941	20.5339	0.577118
				0			19.9425	0.484941	20.6653	0.577118
				0			19.9425	0.481526	20.6653	0.577118
				0			19.9425	0.481526	20.6982	0.577118
				0			19.9425	0.481526	20.6982	0.573346
				0			19.9754	0.481526	20.6982	0.573346
				0			19.9754	0.478086	20.6982	0.573346
				0			20.0082	0.478086	20.6982	0.573346
				0			20.0082	0.478086	20.6982	0.573346
				0			20.0411	0.478086	20.731	0.573346
				0			20.0411	0.474622	20.731	0.573346
				0			20.0411	0.474622	20.7639	0.573346
				0			20.0411	0.474622	20.7639	0.569498
				0			20.0739	0.474622	20.7639	0.569498
				0			20.0739	0.474622	20.7639	0.569498
				0			20.1725	0.474622	20.7639	0.569498
				0			20.1725	0.474622	20.7639	0.569498
				0			20.1725	0.474622	20.7967	0.569498
				0			20.1725	0.474622	20.7967	0.565597
				0			20.271	0.474622	20.7967	0.565597
				0			20.271	0.471053	20.7967	0.565597
				0			20.271	0.471053	20.8953	0.565597
				0			20.271	0.471053	20.8953	0.56167
				0			20.271	0.471053	20.8953	0.56167
				0			20.271	0.471053	20.8953	0.56167
				0			20.271	0.471053	20.9281	0.56167
				0			20.271	0.471053	20.9281	0.56167
				0			20.3039	0.471053	20.9281	0.56167
				0			20.3039	0.471053	20.9281	0.56167
				0			20.3368	0.471053	20.961	0.56167
				0			20.3368	0.471053	20.961	0.56167
				0			20.3696	0.471053	21.0924	0.56167
				0			20.3696	0.471053	21.0924	0.56167
				0			20.5667	0.471053	21.1253	0.56167
				0			20.5667	0.471053	21.1253	0.56167
				0			20.5667	0.471053	21.1581	0.56167
				0			20.5667	0.471053	21.1581	0.56167
				0			20.6653	0.471053	21.191	0.56167
				0			20.6653	0.467254	21.191	0.56167
				0			20.7639	0.467254	21.2238	0.56167
				0			20.7639	0.467254	21.2238	0.56167
				0			20.7967	0.467254	21.2238	0.56167
				0			20.7967	0.467254	21.2238	0.56167
				0			20.7967	0.467254	21.2567	0.56167
				0			20.7967	0.467254	21.2567	0.56167
				0			20.7967	0.467254	21.3224	0.56167
				0			20.7967	0.467254	21.3224	0.56167
				0			20.8296	0.467254	21.3552	0.56167
				0			20.8296	0.467254	21.3552	0.557382
				0			20.9281	0.467254	21.3881	0.557382
				0			20.9281	0.467254	21.3881	0.553095
				0			20.961	0.467254	21.4538	0.553095
				0			20.961	0.467254	21.4538	0.553095
				0			20.961	0.467254	21.5524	0.553095
				0			20.961	0.467254	21.5524	0.553095
				0			21.0267	0.467254	21.5852	0.553095
				0			21.0267	0.467254	21.5852	0.553095
				0			21.0267	0.467254	21.6181	0.553095
				0			21.0267	0.467254	21.6181	0.553095
				0			21.0595	0.467254	21.6509	0.553095
				0			21.0595	0.467254	21.6509	0.553095
				0			21.0595	0.467254	21.6509	0.553095
				0			21.0595	0.467254	21.6509	0.553095
				0			21.191	0.467254	21.6838	0.553095
				0			21.191	0.467254	21.6838	0.553095
				0			21.2238	0.467254	21.7495	0.553095
				0			21.2238	0.463007	21.7495	0.548561
				0			21.2238	0.463007	21.7495	0.548561
				0			21.2238	0.463007	21.7495	0.548561
				0			21.2238	0.463007	21.8152	0.548561
				0			21.2238	0.463007	21.8152	0.54399
				0			21.3552	0.463007	21.8809	0.54399
				0			21.3552	0.45868	21.8809	0.54399
				0			21.3881	0.45868	21.9138	0.54399
				0			21.3881	0.45868	21.9138	0.53938
				0			21.3881	0.45868	22.0123	0.53938
				0			21.3881	0.45868	22.0123	0.53938
				0			21.3881	0.45868	22.0452	0.53938
				0			21.3881	0.45868	22.0452	0.53938
				0			21.4209	0.45868	22.078	0.53938
				0			21.4209	0.45868	22.078	0.53938
				0			21.4209	0.45868	22.1109	0.53938
				0			21.4209	0.45868	22.1109	0.53938
				0			21.5524	0.45868	22.1109	0.53938
				0			21.5524	0.454138	22.1109	0.53938
				0			21.5852	0.454138	22.1766	0.53938
				0			21.5852	0.454138	22.1766	0.53938
				0			21.6181	0.454138	22.1766	0.53938
				0			21.6181	0.454138	22.1766	0.53938
				0			21.7166	0.454138	22.2094	0.53938
				0			21.7166	0.454138	22.2094	0.534476
				0			21.848	0.454138	22.2423	0.534476
				0			21.848	0.454138	22.2423	0.534476
				0			21.9138	0.454138	22.4394	0.534476
				0			21.9138	0.454138	22.4394	0.529527
				0			21.9466	0.454138	22.4394	0.529527
				0			21.9466	0.454138	22.4394	0.529527
				0			22.078	0.454138	22.4394	0.529527
				0			22.078	0.454138	22.4394	0.529527
				0			22.308	0.454138	22.538	0.529527
				0			22.308	0.454138	22.538	0.529527
				0			22.4066	0.454138	22.538	0.529527
				0			22.4066	0.454138	22.538	0.529527
				0			22.4066	0.454138	22.768	0.529527
				0			22.4066	0.454138	22.768	0.529527
				0			22.5051	0.454138	22.8008	0.529527
				0			22.5051	0.454138	22.8008	0.529527
				0			22.538	0.454138	22.8337	0.529527
				0			22.538	0.454138	22.8337	0.529527
				0			22.5708	0.454138	22.8337	0.529527
				0			22.5708	0.454138	22.8337	0.529527
				0			22.6037	0.454138	22.8665	0.529527
				0			22.6037	0.454138	22.8665	0.529527
				0			22.6365	0.454138	22.8665	0.529527
				0			22.6365	0.454138	22.8665	0.529527
				0			22.768	0.454138	22.9651	0.529527
				0			22.768	0.448795	22.9651	0.529527
				0			22.8665	0.448795	23.0308	0.529527
				0			22.8665	0.448795	23.0308	0.529527
				0			22.8994	0.448795	23.0308	0.529527
				0			22.8994	0.448795	23.0308	0.529527
				0			22.9651	0.448795	23.0965	0.529527
				0			22.9651	0.448795	23.0965	0.529527
				0			23.0637	0.448795	23.1951	0.529527
				0			23.0637	0.443255	23.1951	0.529527
				0			23.0637	0.443255	23.1951	0.529527
				0			23.0637	0.443255	23.1951	0.529527
				0			23.1294	0.443255	23.2279	0.529527
				0			23.1294	0.443255	23.2279	0.523708
				0			23.2936	0.443255	23.2279	0.523708
				0			23.2936	0.443255	23.2279	0.523708
				0			23.3265	0.443255	23.2936	0.523708
				0			23.3265	0.443255	23.2936	0.523708
				0			23.3593	0.443255	23.2936	0.523708
				0			23.3593	0.443255	23.2936	0.523708
				0			23.3593	0.443255	23.2936	0.523708
				0			23.3593	0.443255	23.2936	0.523708
				0			23.3922	0.443255	23.4908	0.523708
				0			23.3922	0.443255	23.4908	0.523708
				0			23.4579	0.443255	23.4908	0.523708
				0			23.4579	0.443255	23.4908	0.523708
				0			23.4579	0.443255	23.4908	0.523708
				0			23.4579	0.443255	23.4908	0.523708
				0			23.4908	0.443255	23.6222	0.523708
				0			23.4908	0.443255	23.6222	0.517399
				0			23.5236	0.443255	23.655	0.517399
				0			23.5236	0.443255	23.655	0.517399
				0			23.5893	0.443255	23.655	0.517399
				0			23.5893	0.443255	23.655	0.517399
				0			23.5893	0.443255	23.655	0.517399
				0			23.5893	0.443255	23.655	0.517399
				0			23.6879	0.443255	23.8522	0.517399
				0			23.6879	0.443255	23.8522	0.517399
				0			23.6879	0.443255	23.885	0.517399
				0			23.6879	0.443255	23.885	0.517399
				0			23.8193	0.443255	23.9507	0.517399
				0			23.8193	0.443255	23.9507	0.517399
				0			23.885	0.443255	23.9507	0.517399
				0			23.885	0.443255	23.9507	0.517399
				0			23.9507	0.443255	23.9507	0.517399
				0			23.9507	0.443255	23.9507	0.517399
				0			23.9836	0.443255	23.9507	0.517399
				0			23.9836	0.443255	23.9507	0.517399
				0			24.0164	0.443255	24.0164	0.517399
				0			24.0164	0.443255	24.0164	0.517399
				0			24.1807	0.443255	24.0493	0.517399
				0			24.1807	0.443255	24.0493	0.517399
				0			24.2136	0.443255	24.115	0.517399
				0			24.2136	0.443255	24.115	0.517399
				0			24.3121	0.443255	24.1478	0.517399
				0			24.3121	0.443255	24.1478	0.510007
				0			24.345	0.443255	24.1807	0.510007
				0			24.345	0.435478	24.1807	0.510007
				0			24.345	0.435478	24.1807	0.510007
				0			24.345	0.435478	24.1807	0.510007
				0			24.4435	0.435478	24.2464	0.510007
				0			24.4435	0.435478	24.2464	0.510007
				0			24.6078	0.435478	24.2793	0.510007
				0			24.6078	0.435478	24.2793	0.510007
				0			24.6407	0.435478	24.2793	0.510007
				0			24.6407	0.435478	24.2793	0.510007
				0			24.6735	0.435478	24.3778	0.510007
				0			24.6735	0.427104	24.3778	0.510007
				0			24.6735	0.427104	24.4107	0.510007
				0			24.6735	0.427104	24.4107	0.510007
				0			24.6735	0.427104	24.4107	0.510007
				0			24.6735	0.427104	24.4107	0.510007
				0			24.7064	0.427104	24.4435	0.510007
				0			24.7064	0.427104	24.4435	0.510007
				0			24.7392	0.427104	24.4435	0.510007
				0			24.7392	0.418206	24.4435	0.510007
				0			24.8706	0.418206	24.5421	0.510007
				0			24.8706	0.418206	24.5421	0.510007
				0			24.9692	0.418206	24.5421	0.510007
				0			24.9692	0.418206	24.5421	0.510007
				0			25.0349	0.418206	24.5421	0.510007
				0			25.0349	0.418206	24.5421	0.510007
				0			25.0349	0.418206	24.6078	0.510007
				0			25.0349	0.418206	24.6078	0.5009
				0			25.1663	0.418206	24.6407	0.5009
				0			25.1663	0.418206	24.6407	0.5009
				0			25.2977	0.418206	24.8049	0.5009
				0			25.2977	0.418206	24.8049	0.5009
				0			25.4949	0.418206	24.8706	0.5009
				0			25.4949	0.418206	24.8706	0.5009
				0			25.5606	0.418206	25.0021	0.5009
				0			25.5606	0.418206	25.0021	0.491267
				0			25.692	0.418206	25.1006	0.491267
				0			25.692	0.418206	25.1006	0.491267
				0			26.0205	0.418206	25.1006	0.491267
				0			26.0205	0.418206	25.1006	0.491267
				0			26.0534	0.418206	25.232	0.491267
				0			26.0534	0.418206	25.232	0.491267
				0			26.0862	0.418206	25.232	0.491267
				0			26.0862	0.418206	25.232	0.491267
				0			26.2177	0.418206	25.5934	0.491267
				0			26.2177	0.406257	25.5934	0.491267
				0			26.2505	0.406257	25.7906	0.491267
				0			26.2505	0.406257	25.7906	0.491267
				0			26.3162	0.406257	26.0534	0.491267
				0			26.3162	0.406257	26.0534	0.491267
				0			26.4148	0.406257	26.2177	0.491267
				0			26.4148	0.406257	26.2177	0.491267
				0			26.5791	0.406257	26.2834	0.491267
				0			26.5791	0.406257	26.2834	0.491267
				0			26.6776	0.406257	26.3162	0.491267
				0			26.6776	0.406257	26.3162	0.491267
				0			26.7105	0.406257	26.4148	0.491267
				0			26.7105	0.406257	26.4148	0.491267
				0			26.7433	0.406257	26.4476	0.491267
				0			26.7433	0.406257	26.4476	0.491267
				0			26.809	0.406257	26.4805	0.491267
				0			26.809	0.406257	26.4805	0.491267
				0			26.809	0.406257	26.5791	0.491267
				0			26.809	0.406257	26.5791	0.491267
				0			26.8419	0.406257	26.6119	0.491267
				0			26.8419	0.406257	26.6119	0.491267
				0			26.9076	0.406257	26.7105	0.491267
				0			26.9076	0.38933	26.7105	0.477621
				0			26.9076	0.38933	26.7105	0.477621
				0			26.9076	0.38933	26.7105	0.477621
				0			26.9405	0.38933	26.7433	0.477621
				0			26.9405	0.38933	26.7433	0.477621
				0			26.9405	0.38933	26.7433	0.477621
				0			26.9405	0.38933	26.7433	0.477621
				0			27.039	0.38933	26.8419	0.477621
				0			27.039	0.38933	26.8419	0.477621
				0			27.039	0.38933	26.9405	0.477621
				0			27.039	0.38933	26.9405	0.477621
				0			27.1376	0.38933	26.9733	0.477621
				0			27.1376	0.38933	26.9733	0.477621
				0			27.2033	0.38933	27.0062	0.477621
				0			27.2033	0.38933	27.0062	0.477621
				0			27.2033	0.38933	27.1376	0.477621
				0			27.2033	0.38933	27.1376	0.477621
				0			27.499	0.38933	27.1704	0.477621
				0			27.499	0.38933	27.1704	0.477621
				0			27.6961	0.38933	27.1704	0.477621
				0			27.6961	0.38933	27.1704	0.477621
				0			27.8604	0.38933	27.2361	0.477621
				0			27.8604	0.38933	27.2361	0.477621
				0			28.0903	0.38933	27.2361	0.477621
				0			28.0903	0.38933	27.2361	0.477621
				0			28.0903	0.38933	27.3018	0.477621
				0			28.0903	0.38933	27.3018	0.477621
				0			28.0903	0.38933	27.3676	0.477621
				0			28.0903	0.38933	27.3676	0.455911
				0			28.2546	0.38933	27.4333	0.455911
				0			28.2546	0.38933	27.4333	0.455911
				0			28.386	0.38933	27.4333	0.455911
				0			28.386	0.38933	27.4333	0.455911
				0			28.9446	0.38933	27.4661	0.455911
				0			28.9446	0.38933	27.4661	0.455911
				0			28.9774	0.38933	27.6632	0.455911
				0			28.9774	0.324441	27.6632	0.455911
				0			29.2402	0.324441	27.729	0.455911
				0			29.2402	0.324441	27.729	0.455911
				0			29.5359	0.324441	27.8275	0.455911
				0			29.5359	0.324441	27.8275	0.455911
				0			29.7002	0.324441	27.8275	0.455911
				0			29.7002	0.324441	27.8275	0.455911
				0			30.1602	0.324441	27.8604	0.455911
				0			30.1602	0.324441	27.8604	0.455911
				0			31.5072	0.324441	27.9589	0.455911
				0			31.5072	0.324441	27.9589	0.455911

## Sheet: Fig 4a
	Figure 4. Cost-effectiveness acceptability curves for sunitinib- (A) and pazopanib-initiating sequences (B).
macroLamValue	Sunitinib → Everolimus	Sunitinib → Pazopanib	Sunitinib → Axitinib	Sunitinib → Cabozantinib	Sunitinib → Nivolumab
5000	0	0.989109	0	0	0.000990099
7500	0	0.985149	0	0	0.0049505
10000	0	0.968317	0	0	0.0217822
12500	0	0.946535	0	0	0.0435644
15000	0	0.918812	0	0.0019802	0.0693069
17500	0	0.883168	0	0.0039604	0.10297
20000	0	0.842574	0	0.0108911	0.136634
22500	0	0.813861	0.000990099	0.0118812	0.163366
25000	0	0.775248	0.000990099	0.0178218	0.19604
27500	0	0.729703	0.0019802	0.0306931	0.227723
30000	0	0.69703	0.0019802	0.0366337	0.254455
32500	0	0.652475	0.0029703	0.0534653	0.281188
35000	0.000990099	0.626733	0.0049505	0.0633663	0.294059
37500	0.000990099	0.591089	0.00594059	0.0752475	0.316832
40000	0.0029703	0.536634	0.00693069	0.0920792	0.351485
42500	0.0029703	0.508911	0.0108911	0.1	0.367327
45000	0.0019802	0.483168	0.0128713	0.110891	0.381188
47500	0.0019802	0.458416	0.0148515	0.120792	0.394059
50000	0.000990099	0.429703	0.019802	0.135644	0.40396
52500	0.000990099	0.406931	0.0237624	0.143564	0.414851
55000	0.000990099	0.392079	0.0227723	0.153465	0.420792
57500	0.000990099	0.377228	0.0237624	0.160396	0.427723
60000	0	0.354455	0.0227723	0.168317	0.444554
62500	0	0.339604	0.0247525	0.172277	0.453465
65000	0	0.328713	0.0237624	0.177228	0.460396
67500	0	0.313861	0.0247525	0.186139	0.465347
70000	0	0.30396	0.0257426	0.191089	0.469307
72500	0	0.290099	0.0247525	0.19802	0.477228
75000	0	0.281188	0.0257426	0.20495	0.478218
77500	0	0.269307	0.0257426	0.211881	0.483168
80000	0	0.255446	0.0247525	0.220792	0.489109
82500	0	0.244554	0.0247525	0.229703	0.491089
85000	0	0.238614	0.0247525	0.232673	0.494059
87500	0	0.229703	0.0247525	0.234653	0.50099
90000	0	0.223762	0.0247525	0.240594	0.50099
92500	0	0.218812	0.0247525	0.241584	0.50495
95000	0	0.212871	0.0257426	0.243564	0.507921
97500	0	0.20297	0.0257426	0.250495	0.510891
100000	0	0.19802	0.0257426	0.252475	0.513861
102500	0	0.192079	0.0247525	0.259406	0.513861
105000	0	0.189109	0.0247525	0.261386	0.514851
107500	0	0.185149	0.0247525	0.263366	0.516832
110000	0	0.185149	0.0217822	0.264356	0.518812
112500	0	0.179208	0.0217822	0.270297	0.518812
115000	0	0.177228	0.0217822	0.270297	0.520792
117500	0	0.170297	0.0227723	0.272277	0.524752
120000	0	0.167327	0.0217822	0.280198	0.520792
122500	0	0.161386	0.0207921	0.285149	0.522772
125000	0	0.158416	0.0207921	0.292079	0.518812
127500	0	0.154455	0.019802	0.294059	0.521782
130000	0	0.152475	0.019802	0.29604	0.521782
132500	0	0.149505	0.0207921	0.29802	0.521782
135000	0	0.148515	0.0207921	0.30099	0.519802
137500	0	0.148515	0.0207921	0.30198	0.518812
140000	0	0.143564	0.0217822	0.30297	0.521782
142500	0	0.142574	0.0217822	0.30396	0.521782
145000	0	0.140594	0.0227723	0.30198	0.524752
147500	0	0.138614	0.0227723	0.30396	0.524752
150000	0	0.136634	0.0217822	0.307921	0.523762
152500	0	0.133663	0.0217822	0.310891	0.523762
155000	0	0.130693	0.0227723	0.310891	0.525743
157500	0	0.129703	0.0227723	0.311881	0.525743
160000	0	0.127723	0.0227723	0.312871	0.526733
162500	0	0.126733	0.0227723	0.312871	0.527723
165000	0	0.124752	0.0227723	0.315842	0.526733
167500	0	0.123762	0.0227723	0.315842	0.527723
170000	0	0.123762	0.0217822	0.316832	0.527723
172500	0	0.120792	0.0217822	0.317822	0.529703
175000	0	0.117822	0.0227723	0.318812	0.530693
177500	0	0.113861	0.0227723	0.320792	0.532673
180000	0	0.113861	0.0227723	0.320792	0.532673
182500	0	0.111881	0.0217822	0.320792	0.535644
185000	0	0.111881	0.0217822	0.321782	0.534653
187500	0	0.110891	0.0217822	0.323762	0.533663
190000	0	0.110891	0.0217822	0.323762	0.533663
192500	0	0.109901	0.0217822	0.324752	0.533663
195000	0	0.108911	0.0207921	0.326733	0.533663
197500	0	0.106931	0.0207921	0.328713	0.533663
200000	0	0.105941	0.0207921	0.328713	0.534653
202500	0	0.10495	0.0207921	0.329703	0.534653
205000	0	0.10396	0.0207921	0.329703	0.535644
207500	0	0.10396	0.0207921	0.329703	0.535644
210000	0	0.10198	0.0207921	0.330693	0.536634
212500	0	0.10099	0.0207921	0.332673	0.535644
215000	0	0.10099	0.0207921	0.332673	0.535644
217500	0	0.1	0.0207921	0.334653	0.534653
220000	0	0.0980198	0.0207921	0.335644	0.535644
222500	0	0.0970297	0.0207921	0.337624	0.534653
225000	0	0.0970297	0.0207921	0.337624	0.534653
227500	0	0.0960396	0.0207921	0.338614	0.534653
230000	0	0.0920792	0.0207921	0.341584	0.535644
232500	0	0.0920792	0.0207921	0.342574	0.534653
235000	0	0.0920792	0.0207921	0.342574	0.534653
237500	0	0.0920792	0.0207921	0.345545	0.531683
240000	0	0.0920792	0.0207921	0.346535	0.530693
242500	0	0.0920792	0.0207921	0.346535	0.530693
245000	0	0.0920792	0.0207921	0.346535	0.530693
247500	0	0.0910891	0.0207921	0.348515	0.529703
250000	0	0.0910891	0.0207921	0.349505	0.528713
252500	0	0.0910891	0.0207921	0.350495	0.527723
255000	0	0.0910891	0.0207921	0.350495	0.527723
257500	0	0.0910891	0.0207921	0.350495	0.527723
260000	0	0.090099	0.0207921	0.352475	0.526733
262500	0	0.0891089	0.019802	0.352475	0.528713
265000	0	0.0891089	0.019802	0.352475	0.528713
267500	0	0.0891089	0.019802	0.352475	0.528713
270000	0	0.0891089	0.0188119	0.353465	0.528713
272500	0	0.0891089	0.0188119	0.353465	0.528713
275000	0	0.0891089	0.0188119	0.353465	0.528713
277500	0	0.0891089	0.0188119	0.353465	0.528713
280000	0	0.0891089	0.0178218	0.353465	0.529703
282500	0	0.0891089	0.0178218	0.354455	0.528713
285000	0	0.0891089	0.0178218	0.354455	0.528713
287500	0	0.0891089	0.0178218	0.354455	0.528713
290000	0	0.0881188	0.0178218	0.354455	0.529703
292500	0	0.0881188	0.0178218	0.354455	0.529703
295000	0	0.0881188	0.0178218	0.354455	0.529703
297500	0	0.0881188	0.0168317	0.354455	0.530693
300000	0	0.0871287	0.0168317	0.355446	0.530693
302500	0	0.0871287	0.0168317	0.356436	0.529703
305000	0	0.0861386	0.0168317	0.357426	0.529703
307500	0	0.0861386	0.0168317	0.357426	0.529703
310000	0	0.0861386	0.0168317	0.357426	0.529703
312500	0	0.0861386	0.0168317	0.357426	0.529703
315000	0	0.0851485	0.0168317	0.358416	0.529703
317500	0	0.0851485	0.0168317	0.360396	0.527723
320000	0	0.0851485	0.0168317	0.361386	0.526733
322500	0	0.0851485	0.0168317	0.362376	0.525743
325000	0	0.0851485	0.0168317	0.362376	0.525743
327500	0	0.0851485	0.0168317	0.362376	0.525743
330000	0	0.0851485	0.0158416	0.363366	0.525743
332500	0	0.0841584	0.0158416	0.363366	0.526733
335000	0	0.0831683	0.0158416	0.363366	0.527723
337500	0	0.0821782	0.0158416	0.364356	0.527723
340000	0	0.0821782	0.0158416	0.365347	0.526733
342500	0	0.0811881	0.0168317	0.365347	0.526733
345000	0	0.0811881	0.0168317	0.365347	0.526733
347500	0	0.0811881	0.0168317	0.365347	0.526733
350000	0	0.0811881	0.0168317	0.365347	0.526733
352500	0	0.080198	0.0168317	0.365347	0.527723
355000	0	0.0792079	0.0158416	0.366337	0.528713
357500	0	0.0792079	0.0158416	0.367327	0.527723
360000	0	0.0792079	0.0158416	0.367327	0.527723
362500	0	0.0792079	0.0158416	0.367327	0.527723
365000	0	0.0792079	0.0158416	0.366337	0.528713
367500	0	0.0792079	0.0158416	0.366337	0.528713
370000	0	0.0782178	0.0158416	0.368317	0.527723
372500	0	0.0782178	0.0158416	0.368317	0.527723
375000	0	0.0782178	0.0158416	0.369307	0.526733
377500	0	0.0782178	0.0158416	0.369307	0.526733
380000	0	0.0782178	0.0158416	0.369307	0.526733
382500	0	0.0782178	0.0158416	0.369307	0.526733
385000	0	0.0782178	0.0158416	0.369307	0.526733
387500	0	0.0782178	0.0158416	0.369307	0.526733
390000	0	0.0782178	0.0158416	0.369307	0.526733
392500	0	0.0772277	0.0158416	0.369307	0.527723
395000	0	0.0772277	0.0158416	0.369307	0.527723
397500	0	0.0772277	0.0158416	0.369307	0.527723
400000	0	0.0772277	0.0158416	0.369307	0.527723
402500	0	0.0772277	0.0158416	0.369307	0.527723
405000	0	0.0772277	0.0158416	0.369307	0.527723
407500	0	0.0772277	0.0158416	0.369307	0.527723
410000	0	0.0772277	0.0158416	0.369307	0.527723
412500	0	0.0772277	0.0158416	0.369307	0.527723
415000	0	0.0772277	0.0158416	0.369307	0.527723
417500	0	0.0772277	0.0158416	0.369307	0.527723
420000	0	0.0772277	0.0158416	0.369307	0.527723
422500	0	0.0772277	0.0158416	0.369307	0.527723
425000	0	0.0772277	0.0158416	0.369307	0.527723
427500	0	0.0772277	0.0158416	0.370297	0.526733
430000	0	0.0762376	0.0158416	0.373267	0.524752
432500	0	0.0762376	0.0158416	0.373267	0.524752
435000	0	0.0762376	0.0158416	0.373267	0.524752
437500	0	0.0762376	0.0158416	0.373267	0.524752
440000	0	0.0762376	0.0158416	0.373267	0.524752
442500	0	0.0762376	0.0158416	0.373267	0.524752
445000	0	0.0762376	0.0158416	0.373267	0.524752
447500	0	0.0752475	0.0158416	0.373267	0.525743
450000	0	0.0742574	0.0158416	0.375248	0.524752
452500	0	0.0732673	0.0158416	0.375248	0.525743
455000	0	0.0732673	0.0158416	0.375248	0.525743
457500	0	0.0732673	0.0158416	0.375248	0.525743
460000	0	0.0732673	0.0158416	0.375248	0.525743
462500	0	0.0732673	0.0158416	0.375248	0.525743
465000	0	0.0732673	0.0158416	0.375248	0.525743
467500	0	0.0732673	0.0158416	0.375248	0.525743
470000	0	0.0732673	0.0158416	0.375248	0.525743
472500	0	0.0722772	0.0158416	0.375248	0.526733
475000	0	0.0722772	0.0158416	0.375248	0.526733
477500	0	0.0722772	0.0158416	0.375248	0.526733
480000	0	0.0722772	0.0158416	0.375248	0.526733
482500	0	0.0722772	0.0158416	0.375248	0.526733
485000	0	0.0722772	0.0158416	0.375248	0.526733
487500	0	0.0712871	0.0158416	0.376238	0.526733
490000	0	0.0712871	0.0158416	0.376238	0.526733
492500	0	0.0712871	0.0158416	0.376238	0.526733
495000	0	0.0712871	0.0158416	0.376238	0.526733
497500	0	0.0712871	0.0158416	0.377228	0.525743
500000	0	0.0712871	0.0158416	0.377228	0.525743

## Sheet: Fig 4b
	Figure 4. Cost-effectiveness acceptability curves for sunitinib- (A) and pazopanib-initiating sequences (B).
macroLamValue	Pazopanib → Everolimus	Pazopanib → Axitinib	Pazopanib → Cabozantinib	Pazopanib → Nivolumab
5000	0.228713	0.357426	0.0950495	0.308911
7500	0.191089	0.349505	0.1	0.349505
10000	0.153465	0.327723	0.110891	0.39802
12500	0.123762	0.30198	0.125743	0.438614
15000	0.0960396	0.282178	0.144554	0.467327
17500	0.0742574	0.268317	0.148515	0.49901
20000	0.0623762	0.255446	0.153465	0.518812
22500	0.0564356	0.236634	0.163366	0.533663
25000	0.050495	0.218812	0.171287	0.549505
27500	0.0415842	0.205941	0.176238	0.566337
30000	0.0336634	0.190099	0.185149	0.581188
32500	0.0326733	0.176238	0.190099	0.591089
35000	0.0257426	0.165347	0.19802	0.60099
37500	0.0207921	0.155446	0.20297	0.610891
40000	0.0168317	0.145545	0.207921	0.619802
42500	0.0148515	0.138614	0.212871	0.623762
45000	0.0138614	0.125743	0.217822	0.632673
47500	0.0108911	0.118812	0.223762	0.636634
50000	0.00990099	0.112871	0.230693	0.636634
52500	0.00891089	0.10396	0.238614	0.638614
55000	0.00792079	0.1	0.244554	0.637624
57500	0.00594059	0.0950495	0.248515	0.640594
60000	0.0029703	0.0871287	0.253465	0.646535
62500	0.0029703	0.0831683	0.258416	0.645545
65000	0.000990099	0.0762376	0.266337	0.646535
67500	0.000990099	0.0732673	0.268317	0.647525
70000	0.000990099	0.0693069	0.272277	0.647525
72500	0.000990099	0.0643564	0.278218	0.646535
75000	0	0.0613861	0.283168	0.645545
77500	0	0.0584158	0.284158	0.647525
80000	0	0.0574257	0.288119	0.644554
82500	0	0.0554455	0.291089	0.643564
85000	0	0.0564356	0.291089	0.642574
87500	0	0.0554455	0.292079	0.642574
90000	0	0.0544554	0.29703	0.638614
92500	0	0.0534653	0.29802	0.638614
95000	0	0.0524752	0.30198	0.635644
97500	0	0.0514851	0.305941	0.632673
100000	0	0.049505	0.307921	0.632673
102500	0	0.0465347	0.310891	0.632673
105000	0	0.0465347	0.311881	0.631683
107500	0	0.0425743	0.319802	0.627723
110000	0	0.0415842	0.319802	0.628713
112500	0	0.039604	0.319802	0.630693
115000	0	0.039604	0.321782	0.628713
117500	0	0.0386139	0.323762	0.627723
120000	0	0.0366337	0.327723	0.625743
122500	0	0.0356436	0.330693	0.623762
125000	0	0.0356436	0.331683	0.622772
127500	0	0.0356436	0.335644	0.618812
130000	0	0.0366337	0.338614	0.614851
132500	0	0.0366337	0.339604	0.613861
135000	0	0.0376238	0.339604	0.612871
137500	0	0.0366337	0.341584	0.611881
140000	0	0.0366337	0.340594	0.612871
142500	0	0.0366337	0.341584	0.611881
145000	0	0.0366337	0.344554	0.608911
147500	0	0.0366337	0.345545	0.607921
150000	0	0.0356436	0.346535	0.607921
152500	0	0.0356436	0.347525	0.606931
155000	0	0.0346535	0.347525	0.607921
157500	0	0.0346535	0.348515	0.606931
160000	0	0.0346535	0.348515	0.606931
162500	0	0.0346535	0.349505	0.605941
165000	0	0.0336634	0.350495	0.605941
167500	0	0.0336634	0.349505	0.606931
170000	0	0.0336634	0.349505	0.606931
172500	0	0.0326733	0.352475	0.60495
175000	0	0.0326733	0.352475	0.60495
177500	0	0.0326733	0.352475	0.60495
180000	0	0.0326733	0.352475	0.60495
182500	0	0.0326733	0.354455	0.60297
185000	0	0.0326733	0.356436	0.60099
187500	0	0.0326733	0.357426	0.6
190000	0	0.0316832	0.358416	0.6
192500	0	0.0306931	0.360396	0.59901
195000	0	0.0287129	0.362376	0.59901
197500	0	0.0277228	0.362376	0.6
200000	0	0.0277228	0.362376	0.6
202500	0	0.0277228	0.362376	0.6
205000	0	0.0277228	0.363366	0.59901
207500	0	0.0277228	0.362376	0.6
210000	0	0.0277228	0.363366	0.59901
212500	0	0.0277228	0.364356	0.59802
215000	0	0.0277228	0.365347	0.59703
217500	0	0.0277228	0.365347	0.59703
220000	0	0.0277228	0.365347	0.59703
222500	0	0.0277228	0.366337	0.59604
225000	0	0.0277228	0.367327	0.59505
227500	0	0.0277228	0.368317	0.594059
230000	0	0.0277228	0.371287	0.591089
232500	0	0.0267327	0.372277	0.591089
235000	0	0.0267327	0.372277	0.591089
237500	0	0.0267327	0.372277	0.591089
240000	0	0.0267327	0.373267	0.590099
242500	0	0.0267327	0.374257	0.589109
245000	0	0.0267327	0.374257	0.589109
247500	0	0.0267327	0.374257	0.589109
250000	0	0.0267327	0.374257	0.589109
252500	0	0.0267327	0.374257	0.589109
255000	0	0.0267327	0.374257	0.589109
257500	0	0.0267327	0.376238	0.587129
260000	0	0.0267327	0.376238	0.587129
262500	0	0.0267327	0.376238	0.587129
265000	0	0.0267327	0.378218	0.585149
267500	0	0.0267327	0.378218	0.585149
270000	0	0.0247525	0.379208	0.586139
272500	0	0.0247525	0.379208	0.586139
275000	0	0.0247525	0.379208	0.586139
277500	0	0.0247525	0.379208	0.586139
280000	0	0.0247525	0.379208	0.586139
282500	0	0.0247525	0.379208	0.586139
285000	0	0.0247525	0.379208	0.586139
287500	0	0.0247525	0.380198	0.585149
290000	0	0.0247525	0.380198	0.585149
292500	0	0.0247525	0.381188	0.584158
295000	0	0.0247525	0.382178	0.583168
297500	0	0.0247525	0.382178	0.583168
300000	0	0.0247525	0.382178	0.583168
302500	0	0.0247525	0.382178	0.583168
305000	0	0.0247525	0.382178	0.583168
307500	0	0.0247525	0.382178	0.583168
310000	0	0.0247525	0.382178	0.583168
312500	0	0.0247525	0.383168	0.582178
315000	0	0.0247525	0.383168	0.582178
317500	0	0.0247525	0.383168	0.582178
320000	0	0.0237624	0.383168	0.583168
322500	0	0.0237624	0.383168	0.583168
325000	0	0.0237624	0.384158	0.582178
327500	0	0.0227723	0.384158	0.583168
330000	0	0.0227723	0.384158	0.583168
332500	0	0.0217822	0.385149	0.583168
335000	0	0.0217822	0.385149	0.583168
337500	0	0.0217822	0.385149	0.583168
340000	0	0.0217822	0.385149	0.583168
342500	0	0.0217822	0.386139	0.582178
345000	0	0.0217822	0.387129	0.581188
347500	0	0.0217822	0.388119	0.580198
350000	0	0.0217822	0.389109	0.579208
352500	0	0.0217822	0.389109	0.579208
355000	0	0.0217822	0.389109	0.579208
357500	0	0.0217822	0.389109	0.579208
360000	0	0.0217822	0.389109	0.579208
362500	0	0.0217822	0.389109	0.579208
365000	0	0.0217822	0.389109	0.579208
367500	0	0.0217822	0.389109	0.579208
370000	0	0.0217822	0.389109	0.579208
372500	0	0.0217822	0.389109	0.579208
375000	0	0.0217822	0.390099	0.578218
377500	0	0.0217822	0.392079	0.576238
380000	0	0.0207921	0.392079	0.577228
382500	0	0.0207921	0.392079	0.577228
385000	0	0.0207921	0.392079	0.577228
387500	0	0.0207921	0.392079	0.577228
390000	0	0.0207921	0.392079	0.577228
392500	0	0.0207921	0.392079	0.577228
395000	0	0.0207921	0.392079	0.577228
397500	0	0.0207921	0.392079	0.577228
400000	0	0.0207921	0.392079	0.577228
402500	0	0.0207921	0.392079	0.577228
405000	0	0.0207921	0.392079	0.577228
407500	0	0.0207921	0.392079	0.577228
410000	0	0.0207921	0.392079	0.577228
412500	0	0.0207921	0.392079	0.577228
415000	0	0.0207921	0.392079	0.577228
417500	0	0.0207921	0.392079	0.577228
420000	0	0.0207921	0.392079	0.577228
422500	0	0.0207921	0.392079	0.577228
425000	0	0.0207921	0.392079	0.577228
427500	0	0.0207921	0.392079	0.577228
430000	0	0.0207921	0.392079	0.577228
432500	0	0.0207921	0.392079	0.577228
435000	0	0.0207921	0.392079	0.577228
437500	0	0.0207921	0.394059	0.575248
440000	0	0.0207921	0.394059	0.575248
442500	0	0.0207921	0.394059	0.575248
445000	0	0.0207921	0.394059	0.575248
447500	0	0.0207921	0.39505	0.574257
450000	0	0.0207921	0.39505	0.574257
452500	0	0.0207921	0.39505	0.574257
455000	0	0.0207921	0.39604	0.573267
457500	0	0.0207921	0.39604	0.573267
460000	0	0.0207921	0.39604	0.573267
462500	0	0.0207921	0.39604	0.573267
465000	0	0.0207921	0.39604	0.573267
467500	0	0.0207921	0.39604	0.573267
470000	0	0.0207921	0.39604	0.573267
472500	0	0.0207921	0.39604	0.573267
475000	0	0.0207921	0.39604	0.573267
477500	0	0.0207921	0.39604	0.573267
480000	0	0.0207921	0.39703	0.572277
482500	0	0.0207921	0.39703	0.572277
485000	0	0.0207921	0.39703	0.572277
487500	0	0.0207921	0.39703	0.572277
490000	0	0.0207921	0.39703	0.572277
492500	0	0.0207921	0.39703	0.572277
495000	0	0.0207921	0.39703	0.572277
497500	0	0.0207921	0.39802	0.571287
500000	0	0.0207921	0.39802	0.571287

## Sheet: SM 4
	Supplementary Material 4. PFS standard parametric survival analyses: sunitinib and pazopanib for first-line treatment.
	Time	KM Curve	Time	Weibull	Log-normal	Log-logistic	Exponential	Gompertz
	0	1	0	1	1	1	1	1
	0.0284691	1	1	0.944983	0.969865	0.962865	0.933684	0.927735
	0.0284691	1	2	0.887552	0.902004	0.90351	0.871765	0.86151
	0.0524869	1	3	0.8315	0.829047	0.837679	0.813953	0.800763
	0.0524869	0.998201	4	0.777662	0.760307	0.771772	0.759975	0.744989
	0.0824824	0.998201	5	0.726369	0.698021	0.708984	0.709577	0.693734
	0.0824824	0.998201	6	0.677746	0.642311	0.650799	0.66252	0.646589
	0.103059	0.998201	7	0.631819	0.592653	0.597737	0.618584	0.603185
	0.103059	0.998201	8	0.588551	0.548364	0.549793	0.577562	0.563191
	0.142837	0.998201	9	0.547876	0.508774	0.50669	0.539261	0.526305
	0.142837	0.998201	10	0.509701	0.473274	0.46803	0.503499	0.492257
	0.144307	0.998201	11	0.473925	0.441334	0.433373	0.470109	0.460802
	0.144307	0.996393	12	0.440439	0.4125	0.402284	0.438933	0.431718
	0.269699	0.996393	13	0.409127	0.386382	0.374357	0.409825	0.404803
	0.269699	0.996393	14	0.379878	0.362649	0.349221	0.382647	0.379877
	0.318823	0.996393	15	0.352577	0.341016	0.326547	0.357271	0.356772
	0.318823	0.994582	16	0.327114	0.321241	0.306045	0.333578	0.335338
	0.351524	0.994582	17	0.303382	0.303114	0.287459	0.311457	0.31544
	0.351524	0.994582	18	0.281278	0.286456	0.270567	0.290802	0.296953
	0.429329	0.994582	19	0.2607	0.27111	0.255176	0.271517	0.279763
	0.429329	0.994582	20	0.241554	0.256941	0.241118	0.253511	0.263767
	0.498577	0.994582	21	0.223749	0.24383	0.228244	0.236699	0.248871
	0.498577	0.994582	22	0.207199	0.231673	0.216427	0.221002	0.23499
	0.566737	0.994582	23	0.191823	0.220379	0.205555	0.206346	0.222044
	0.566737	0.99276	24	0.177542	0.209868	0.195531	0.192662	0.209962
	0.595967	0.99276	25	0.164284	0.200068	0.186267	0.179886	0.198678
	0.595967	0.99276	26	0.15198	0.190917	0.17769	0.167956	0.188132
	0.68005	0.99276	27	0.140566	0.182358	0.169731	0.156818	0.178269
	0.68005	0.99276	28	0.12998	0.174341	0.162333	0.146418	0.169039
	0.681837	0.99276	29	0.120166	0.166821	0.155443	0.136709	0.160394
	0.681837	0.99276	30	0.111071	0.159758	0.149014	0.127642	0.152292
	0.732941	0.99276	31	0.102643	0.153115	0.143007	0.119178	0.144695
	0.732941	0.99276	32	0.0948363	0.146861	0.137385	0.111274	0.137566
	0.756073	0.99276	33	0.0876069	0.140964	0.132113	0.103895	0.130872
	0.756073	0.99276	34	0.0809138	0.135399	0.127165	0.0970052	0.124582
	0.782929	0.99276	35	0.0747188	0.130141	0.122511	0.0905722	0.118669
	0.782929	0.99276	36	0.0689862	0.125169	0.11813	0.0845658	0.113105
	0.829906	0.99276	37	0.0636827	0.120461	0.114	0.0789577	0.107869
	0.829906	0.990918	38	0.0587772	0.116001	0.110102	0.0737215	0.102936
	0.939299	0.990918	39	0.054241	0.111769	0.106417	0.0688326	0.0982876
	0.939299	0.989076	40	0.0500469	0.107753	0.102931	0.0642679	0.0939038
	0.94588	0.989076	41	0.0461702	0.103937	0.099629	0.0600059	0.0897674
	0.94588	0.989076	42	0.0425873	0.100308	0.0964974	0.0560265	0.0858622
	0.97854	0.989076	43	0.0392768	0.0968547	0.0935247	0.0523111	0.0821731
	0.97854	0.989076	44	0.0362184	0.0935659	0.0906999	0.048842	0.0786863
	1.01793	0.989076	45	0.0333935	0.0904315	0.088013	0.045603	0.0753888
	1.01793	0.989076	46	0.0307847	0.087442	0.085455	0.0425788	0.0722687
	1.02778	0.989076	47	0.0283759	0.0845888	0.0830174	0.0397551	0.0693148
	1.02778	0.987224	48	0.0261521	0.0818639	0.0806926	0.0371187	0.0665168
	1.03993	0.987224	49	0.0240995	0.0792599	0.0784734	0.0346571	0.0638651
	1.03993	0.985372	50	0.0222052	0.0767697	0.0763534	0.0323588	0.0613507
	1.06098	0.985372	51	0.0204573	0.0743871	0.0743264	0.0302129	0.0589653
	1.06098	0.985372	52	0.0188446	0.0721059	0.072387	0.0282093	0.0567011
	1.06951	0.985372	53	0.017357	0.0699207	0.0705299	0.0263386	0.0545509
	1.06951	0.983516	54	0.0159849	0.0678262	0.0687505	0.0245919	0.0525079
	1.07306	0.983516	55	0.0147196	0.0658176	0.0670442	0.022961	0.0505659
	1.07306	0.98166	56	0.0135529	0.0638904	0.065407	0.0214384	0.0487189
	1.11978	0.98166	57	0.0124773	0.0620403	0.063835	0.0200166	0.0469616
	1.11978	0.98166	58	0.0114858	0.0602634	0.0623247	0.0186892	0.0452887
	1.15677	0.98166	59	0.0105719	0.0585559	0.0608728	0.0174498	0.0436954
	1.15677	0.979801	60	0.0097297	0.0569143	0.0594762	0.0162926	0.0421774
	1.16292	0.979801	61	0.0089537	0.0553355	0.058132	0.0152122	0.0407303
	1.16292	0.977942	62	0.0082387	0.0538163	0.0568375	0.0142033	0.0393503
	1.17217	0.977942	63	0.00758	0.0523538	0.0555903	0.0132614	0.0380336
	1.17217	0.977942	64	0.0069733	0.0509453	0.0543878	0.012382	0.0367768
	1.17441	0.977942	65	0.0064145	0.0495884	0.053228	0.0115609	0.0355767
	1.17441	0.976079	66	0.0058999	0.0482804	0.0521087	0.0107942	0.0344302
	1.18615	0.976079	67	0.0054261	0.0470193	0.051028	0.0100784	0.0333345
	1.18615	0.974217	68	0.0049898	0.0458028	0.0499841	0.00941	0.0322869
	1.21895	0.974217	69	0.0045882	0.044629	0.0489752	0.008786	0.0312849
	1.21895	0.972354	70	0.0042185	0.0434958	0.0479998	0.0082033	0.030326
	1.24914	0.972354	71	0.0038783	0.0424016	0.0470563	0.0076593	0.0294082
	1.24914	0.970491	72	0.0035652	0.0413446	0.0461432	0.0071514	0.0285292
	1.26277	0.970491	73	0.003277	0.0403232	0.0452593	0.0066771	0.0276871
	1.26277	0.968628	74	0.0030119	0.0393359	0.0444033	0.0062343	0.0268801
	1.27233	0.968628	75	0.002768	0.0383811	0.0435738	0.0058209	0.0261064
	1.27233	0.966766	76	0.0025437	0.0374577	0.0427699	0.0054349	0.0253644
	1.27908	0.966766	77	0.0023373	0.0365641	0.0419904	0.0050744	0.0246524
	1.27908	0.964903	78	0.0021475	0.0356993	0.0412343	0.0047379	0.0239691
	1.28576	0.964903	79	0.0019729	0.034862	0.0405006	0.0044237	0.023313
	1.28576	0.96304	80	0.0018124	0.0340512	0.0397884	0.0041304	0.0226828
	1.28599	0.96304	81	0.0016648	0.0332657	0.0390968	0.0038565	0.0220773
	1.28599	0.961177	82	0.0015291	0.0325045	0.0384251	0.0036007	0.0214954
	1.28638	0.961177	83	0.0014044	0.0317667	0.0377724	0.0033619	0.0209359
	1.28638	0.961177	84	0.0012897	0.0310514	0.0371379	0.003139	0.0203977
	1.29739	0.961177	85	0.0011843	0.0303578	0.0365211	0.0029308	0.01988
	1.29739	0.959311	86	0.0010874	0.0296849	0.0359211	0.0027364	0.0193817
	1.30658	0.959311	87	0.0009984	0.0290319	0.0353375	0.002555	0.0189019
	1.30658	0.957445	88	0.0009166	0.0283983	0.0347694	0.0023855	0.0184399
	1.31027	0.957445	89	0.0008415	0.0277831	0.0342165	0.0022273	0.0179948
	1.31027	0.957445	90	0.0007724	0.0271858	0.0336781	0.0020796	0.0175659
	1.3158	0.957445	91	0.000709	0.0266056	0.0331537	0.0019417	0.0171525
	1.3158	0.955574	92	0.0006507	0.026042	0.0326427	0.001813	0.0167538
	1.32139	0.955574	93	0.0005972	0.0254944	0.0321448	0.0016927	0.0163693
	1.32139	0.953704	94	0.000548	0.0249621	0.0316595	0.0015805	0.0159983
	1.36403	0.953704	95	0.0005028	0.0244447	0.0311862	0.0014757	0.0156403
	1.36403	0.951835	96	0.0004614	0.0239415	0.0307247	0.0013778	0.0152947
	1.38143	0.951835	97	0.0004233	0.0234522	0.0302744	0.0012864	0.0149609
	1.38143	0.949964	98	0.0003884	0.0229762	0.0298351	0.0012011	0.0146385
	1.38424	0.949964	99	0.0003563	0.0225131	0.0294063	0.0011215	0.014327
	1.38424	0.948094	100	0.0003268	0.0220625	0.0289877	0.0010471	0.014026
	1.38964	0.948094	101	0.0002998	0.0216238	0.028579	0.0009777	0.0137349
	1.38964	0.946225	102	0.0002749	0.0211967	0.0281798	0.0009128	0.0134535
	1.39236	0.946225	103	0.0002521	0.0207809	0.0277899	0.0008523	0.0131813
	1.39236	0.944354	104	0.0002312	0.0203759	0.0274089	0.0007958	0.012918
	1.40229	0.944354	105	0.000212	0.0199814	0.0270365	0.000743	0.0126631
	1.40229	0.944354	106	0.0001944	0.019597	0.0266725	0.0006937	0.0124165
	1.40512	0.944354	107	0.0001783	0.0192225	0.0263167	0.0006477	0.0121776
	1.40512	0.942481	108	0.0001634	0.0188574	0.0259687	0.0006048	0.0119463
	1.42435	0.942481	109	0.0001498	0.0185016	0.0256283	0.0005647	0.0117222
	1.42435	0.940607	110	0.0001374	0.0181547	0.0252953	0.0005272	0.0115051
	1.43922	0.940607	111	0.0001259	0.0178163	0.0249695	0.0004922	0.0112947
	1.43922	0.938733	112	0.0001154	0.0174864	0.0246507	0.0004596	0.0110907
	1.45235	0.938733	113	0.0001058	0.0171645	0.0243386	0.0004291	0.010893
	1.45235	0.93686	114	9.7e-05	0.0168505	0.0240331	0.0004007	0.0107011
	1.46045	0.93686	115	8.89e-05	0.0165441	0.0237339	0.0003741	0.0105151
	1.46045	0.934986	116	8.14e-05	0.016245	0.0234409	0.0003493	0.0103345
	1.46888	0.934986	117	7.46e-05	0.0159532	0.0231539	0.0003261	0.0101593
	1.46888	0.934986	118	6.84e-05	0.0156682	0.0228727	0.0003045	0.0099893
	1.47371	0.934986	119	6.26e-05	0.01539	0.0225972	0.0002843	0.0098241
	1.47371	0.933108	120	5.74e-05	0.0151183	0.0223272	0.0002654	0.0096638
	1.55249	0.933108	121	5.26e-05	0.0148529	0.0220626	0.0002478	0.009508
	1.55249	0.931231	122	4.82e-05	0.0145937	0.0218031	0.0002314	0.0093567
	1.56579	0.931231	123	4.41e-05	0.0143404	0.0215488	0.0002161	0.0092096
	1.56579	0.929353	124	4.04e-05	0.014093	0.0212993	0.0002017	0.0090667
	1.57868	0.929353	125	3.7e-05	0.0138512	0.0210547	0.0001884	0.0089278
	1.57868	0.929353	126	3.39e-05	0.0136148	0.0208147	0.0001759	0.0087927
	1.57891	0.929353	127	3.11e-05	0.0133838	0.0205793	0.0001642	0.0086614
	1.57891	0.927472	128	2.84e-05	0.013158	0.0203483	0.0001533	0.0085336
	1.586	0.927472	129	2.6e-05	0.0129371	0.0201216	0.0001431	0.0084093
	1.586	0.925591	130	2.38e-05	0.0127212	0.0198991	0.0001337	0.0082883
	1.59301	0.925591	131	2.18e-05	0.0125099	0.0196806	0.0001248	0.0081706
	1.59301	0.92371	132	2e-05	0.0123033	0.0194662	0.0001165	0.008056
	1.60246	0.92371	133	1.83e-05	0.0121012	0.0192557	0.0001088	0.0079445
	1.60246	0.92371	134	1.68e-05	0.0119035	0.0190489	0.0001016	0.0078358
	1.62144	0.92371	135	1.53e-05	0.01171	0.0188458	9.48e-05	0.00773
	1.62144	0.92371	136	1.4e-05	0.0115206	0.0186463	8.85e-05	0.007627
	1.62234	0.92371	137	1.29e-05	0.0113353	0.0184504	8.27e-05	0.0075266
	1.62234	0.921821	138	1.18e-05	0.0111539	0.0182578	7.72e-05	0.0074288
	1.62371	0.921821	139	1.08e-05	0.0109762	0.0180686	7.21e-05	0.0073334
	1.62371	0.919932	140	9.8578e-06	0.0108023	0.0178827	6.73e-05	0.0072405
	1.63727	0.919932	141	9.0219e-06	0.0106321	0.0176999	6.28e-05	0.0071499
	1.63727	0.919932	142	8.2564e-06	0.0104653	0.0175203	5.87e-05	0.0070615
	1.6375	0.919932	143	7.5556e-06	0.010302	0.0173437	5.48e-05	0.0069754
	1.6375	0.918039	144	6.9139e-06	0.010142	0.01717	5.11e-05	0.0068913
	1.63922	0.918039	145	6.3264e-06	0.0099852	0.0169993	4.78e-05	0.0068094
	1.63922	0.916146	146	5.7886e-06	0.0098317	0.0168313	4.46e-05	0.0067294
	1.64102	0.916146	147	5.2963e-06	0.0096812	0.0166661	4.16e-05	0.0066513
	1.64102	0.914253	148	4.8456e-06	0.0095338	0.0165037	3.89e-05	0.0065752
	1.648	0.914253	149	4.433e-06	0.0093893	0.0163438	3.63e-05	0.0065008
	1.648	0.91236	150	4.0554e-06	0.0092476	0.0161866	3.39e-05	0.0064282
	1.64961	0.91236	151	3.7098e-06	0.0091088	0.0160318	3.16e-05	0.0063574
	1.64961	0.910467	152	3.3935e-06	0.0089727	0.0158795	2.95e-05	0.0062882
	1.69316	0.910467	153	3.104e-06	0.0088392	0.0157297	2.76e-05	0.0062206
	1.69316	0.908574	154	2.8391e-06	0.0087083	0.0155821	2.57e-05	0.0061546
	1.70538	0.908574	155	2.5967e-06	0.00858	0.0154369	2.4e-05	0.0060901
	1.70538	0.906682	156	2.3749e-06	0.0084542	0.0152939	2.24e-05	0.0060271
	1.71762	0.906682	157	2.1719e-06	0.0083307	0.0151532	2.1e-05	0.0059655
	1.71762	0.904789	158	1.9862e-06	0.0082096	0.0150146	1.96e-05	0.0059053
	1.72945	0.904789	159	1.8163e-06	0.0080908	0.0148781	1.83e-05	0.0058465
	1.72945	0.902896	160	1.6608e-06	0.0079743	0.0147437	1.71e-05	0.005789
	1.74115	0.902896	161	1.5186e-06	0.0078599	0.0146113	1.59e-05	0.0057328
	1.74115	0.901003	162	1.3886e-06	0.0077477	0.0144809	1.49e-05	0.0056778
	1.75868	0.901003	163	1.2696e-06	0.0076376	0.0143524	1.39e-05	0.005624
	1.75868	0.901003	164	1.1607e-06	0.0075295	0.0142258	1.3e-05	0.0055714
	1.81442	0.901003	165	1.0612e-06	0.0074234	0.0141011	1.21e-05	0.00552
	1.81442	0.901003	166	9.701e-07	0.0073192	0.0139782	1.13e-05	0.0054697
	1.84074	0.901003	167	8.8682e-07	0.007217	0.013857	1.06e-05	0.0054205
	1.84074	0.901003	168	8.1065e-07	0.0071166	0.0137377	9.8531e-06	0.0053723
	1.85722	0.901003	169	7.41e-07	0.0070181	0.01362	9.1997e-06	0.0053252
	1.85722	0.899098	170	6.773e-07	0.0069213	0.0135041	8.5896e-06	0.005279
	1.91848	0.899098	171	6.1906e-07	0.0068262	0.0133897	8.02e-06	0.0052339
	1.91848	0.899098	172	5.658e-07	0.0067329	0.013277	7.4881e-06	0.0051897
	1.94134	0.899098	173	5.171e-07	0.0066412	0.0131659	6.9916e-06	0.0051464
	1.94134	0.897189	174	4.7257e-07	0.0065511	0.0130563	6.5279e-06	0.005104
	1.98323	0.897189	175	4.3186e-07	0.0064627	0.0129482	6.095e-06	0.0050625
	1.98323	0.89528	176	3.9465e-07	0.0063757	0.0128417	5.6908e-06	0.0050219
	2.01025	0.89528	177	3.6062e-07	0.0062903	0.0127365	5.3134e-06	0.0049821
	2.01025	0.89528	178	3.2952e-07	0.0062064	0.0126329	4.961e-06	0.0049431
	2.03234	0.89528	179	3.0109e-07	0.006124	0.0125306	4.632e-06	0.0049049
	2.03234	0.893367	180	2.751e-07	0.0060429	0.0124297	4.3249e-06	0.0048674
	2.04636	0.893367	181	2.5134e-07	0.0059633	0.0123302	4.0381e-06	0.0048308
	2.04636	0.893367	182	2.2963e-07	0.005885	0.012232	3.7703e-06	0.0047948
	2.14915	0.893367	183	2.0979e-07	0.0058081	0.0121351	3.5202e-06	0.0047596
	2.14915	0.893367	184	1.9165e-07	0.0057324	0.0120395	3.2868e-06	0.0047251
	2.21626	0.893367	185	1.7507e-07	0.0056581	0.0119451	3.0688e-06	0.0046913
	2.21626	0.893367	186	1.5992e-07	0.005585	0.011852	2.8653e-06	0.0046581
	2.22327	0.893367	187	1.4608e-07	0.0055131	0.01176	2.6753e-06	0.0046256
	2.22327	0.891442	188	1.3343e-07	0.0054424	0.0116693	2.4979e-06	0.0045937
	2.28141	0.891442	189	1.2187e-07	0.0053729	0.0115798	2.3322e-06	0.0045624
	2.28141	0.889517	190	1.1131e-07	0.0053045	0.0114913	2.1776e-06	0.0045317
	2.30871	0.889517	191	1.0166e-07	0.0052373	0.011404	2.0332e-06	0.0045017
	2.30871	0.889517	192	9.2846e-08	0.0051712	0.0113179	1.8983e-06	0.0044722
	2.31249	0.889517	193	8.4791e-08	0.0051062	0.0112328	1.7724e-06	0.0044433
	2.31249	0.889517	194	7.7432e-08	0.0050422	0.0111487	1.6549e-06	0.0044149
	2.3194	0.889517	195	7.0709e-08	0.0049792	0.0110658	1.5451e-06	0.004387
	2.3194	0.887583	196	6.4568e-08	0.0049173	0.0109838	1.4427e-06	0.0043597
	2.35799	0.887583	197	5.8958e-08	0.0048564	0.0109029	1.347e-06	0.0043329
	2.35799	0.887583	198	5.3833e-08	0.0047964	0.0108229	1.2577e-06	0.0043066
	2.38065	0.887583	199	4.9152e-08	0.0047374	0.010744	1.1743e-06	0.0042808
	2.38065	0.885645	200	4.4877e-08	0.0046794	0.010666	1.0964e-06	0.0042554
	2.40121	0.885645	201	4.0972e-08	0.0046222	0.0105889	1.0237e-06	0.0042306
	2.40121	0.883707	202	3.7406e-08	0.004566	0.0105128	9.5581e-07	0.0042062
	2.41079	0.883707	203	3.4148e-08	0.0045106	0.0104376	8.9242e-07	0.0041822
	2.41079	0.881769	204	3.1174e-08	0.0044562	0.0103632	8.3324e-07	0.0041587
	2.42668	0.881769	205	2.8457e-08	0.0044025	0.0102898	7.7798e-07	0.0041356
	2.42668	0.879831	206	2.5977e-08	0.0043497	0.0102173	7.2639e-07	0.0041129
	2.43563	0.879831	207	2.3712e-08	0.0042978	0.0101455	6.7822e-07	0.0040906
	2.43563	0.879831	208	2.1643e-08	0.0042466	0.0100747	6.3324e-07	0.0040688
	2.44111	0.879831	209	1.9755e-08	0.0041962	0.0100046	5.9125e-07	0.0040473
	2.44111	0.877889	210	1.803e-08	0.0041466	0.0099354	5.5204e-07	0.0040262
	2.51263	0.877889	211	1.6456e-08	0.0040977	0.009867	5.1543e-07	0.0040055
	2.51263	0.875947	212	1.5018e-08	0.0040496	0.0097993	4.8125e-07	0.0039851
	2.52216	0.875947	213	1.3706e-08	0.0040022	0.0097325	4.4933e-07	0.0039651
	2.52216	0.874004	214	1.2508e-08	0.0039555	0.0096663	4.1953e-07	0.0039455
	2.53738	0.874004	215	1.1414e-08	0.0039096	0.009601	3.9171e-07	0.0039262
	2.53738	0.872062	216	1.0416e-08	0.0038643	0.0095364	3.6574e-07	0.0039072
	2.54638	0.872062	217	9.5045e-09	0.0038197	0.0094725	3.4148e-07	0.0038886
	2.54638	0.872062	218	8.6726e-09	0.0037758	0.0094093	3.1884e-07	0.0038703
	2.56889	0.872062	219	7.9133e-09	0.0037325	0.0093468	2.9769e-07	0.0038523
	2.56889	0.872062	220	7.2202e-09	0.0036898	0.009285	2.7795e-07	0.0038346
	2.5767	0.872062	221	6.5876e-09	0.0036478	0.0092239	2.5952e-07	0.0038172
	2.5767	0.870111	222	6.0102e-09	0.0036064	0.0091635	2.4231e-07	0.0038001
	2.58153	0.870111	223	5.4833e-09	0.0035656	0.0091037	2.2624e-07	0.0037834
	2.58153	0.86816	224	5.0024e-09	0.0035254	0.0090446	2.1124e-07	0.0037669
	2.58506	0.86816	225	4.5635e-09	0.0034858	0.0089861	1.9723e-07	0.0037506
	2.58506	0.866209	226	4.1631e-09	0.0034467	0.0089283	1.8415e-07	0.0037347
	2.60081	0.866209	227	3.7976e-09	0.0034083	0.0088711	1.7194e-07	0.003719
	2.60081	0.864258	228	3.4641e-09	0.0033703	0.0088145	1.6053e-07	0.0037036
	2.60404	0.864258	229	3.1598e-09	0.0033329	0.0087585	1.4989e-07	0.0036884
	2.60404	0.862308	230	2.8822e-09	0.0032961	0.0087031	1.3995e-07	0.0036735
	2.63683	0.862308	231	2.6288e-09	0.0032598	0.0086482	1.3067e-07	0.0036589
	2.63683	0.860357	232	2.3977e-09	0.0032239	0.008594	1.22e-07	0.0036444
	2.63812	0.860357	233	2.1868e-09	0.0031886	0.0085403	1.1391e-07	0.0036303
	2.63812	0.858406	234	1.9944e-09	0.0031538	0.0084872	1.0636e-07	0.0036163
	2.63987	0.858406	235	1.8189e-09	0.0031195	0.0084346	9.9303e-08	0.0036026
	2.63987	0.856455	236	1.6588e-09	0.0030857	0.0083826	9.2718e-08	0.0035891
	2.65177	0.856455	237	1.5127e-09	0.0030523	0.0083311	8.6569e-08	0.0035758
	2.65177	0.854504	238	1.3794e-09	0.0030194	0.0082801	8.0828e-08	0.0035628
	2.66352	0.854504	239	1.2579e-09	0.0029869	0.0082297	7.5468e-08	0.0035499
	2.66352	0.852553	240	1.147e-09	0.0029549	0.0081798	7.0463e-08	0.0035373
	2.68232	0.852553	241	1.0459e-09	0.0029234	0.0081304	6.5791e-08	0.0035249
	2.68232	0.850602	242	9.537e-10	0.0028923	0.0080814	6.1428e-08	0.0035127
	2.68811	0.850602	243	8.695e-10	0.0028616	0.008033	5.7354e-08	0.0035006
	2.68811	0.848651	244	7.928e-10	0.0028313	0.0079851	5.355e-08	0.0034888
	2.69819	0.848651	245	7.228e-10	0.0028014	0.0079376	4.9999e-08	0.0034771
	2.69819	0.848651	246	6.59e-10	0.0027719	0.0078906	4.6683e-08	0.0034657
	2.70319	0.848651	247	6.008e-10	0.0027429	0.0078441	4.3588e-08	0.0034544
	2.70319	0.848651	248	5.477e-10	0.0027142	0.007798	4.0697e-08	0.0034433
	2.73554	0.848651	249	4.993e-10	0.0026859	0.0077524	3.7998e-08	0.0034324
	2.73554	0.846691	250	4.552e-10	0.002658	0.0077072	3.5478e-08	0.0034216
	2.73663	0.846691	251	4.149e-10	0.0026304	0.0076625	3.3125e-08	0.003411
	2.73663	0.844731	252	3.782e-10	0.0026033	0.0076182	3.0929e-08	0.0034006
	2.73876	0.844731	253	3.447e-10	0.0025764	0.0075743	2.8878e-08	0.0033903
	2.73876	0.842771	254	3.142e-10	0.00255	0.0075309	2.6963e-08	0.0033802
	2.75011	0.842771	255	2.864e-10	0.0025239	0.0074878	2.5175e-08	0.0033703
	2.75011	0.840811	256	2.61e-10	0.0024981	0.0074452	2.3505e-08	0.0033605
	2.75763	0.840811	257	2.379e-10	0.0024727	0.007403	2.1946e-08	0.0033509
	2.75763	0.838851	258	2.168e-10	0.0024476	0.0073612	2.0491e-08	0.0033414
	2.76631	0.838851	259	1.976e-10	0.0024228	0.0073198	1.9132e-08	0.0033321
	2.76631	0.836892	260	1.801e-10	0.0023983	0.0072787	1.7863e-08	0.0033229
	2.76998	0.836892	261	1.641e-10	0.0023742	0.0072381	1.6679e-08	0.0033138
	2.76998	0.834932	262	1.496e-10	0.0023504	0.0071978	1.5573e-08	0.0033049
	2.8032	0.834932	263	1.363e-10	0.0023268	0.0071579	1.454e-08	0.0032961
	2.8032	0.832972	264	1.242e-10	0.0023036	0.0071184	1.3576e-08	0.0032875
	2.83699	0.832972	265	1.132e-10	0.0022807	0.0070793	1.2675e-08	0.003279
	2.83699	0.831012	266	1.031e-10	0.0022581	0.0070405	1.1835e-08	0.0032706
	2.85188	0.831012	267	0	0.0022357	0.007002	1.105e-08	0.0032623
	2.85188	0.831012	268	0	0.0022137	0.0069639	1.0317e-08	0.0032542
	2.85901	0.831012	269	0	0.0021919	0.0069262	9.6329e-09	0.0032462
	2.85901	0.829047	270	0	0.0021704	0.0068888	8.9941e-09	0.0032383
	2.8743	0.829047	271	0	0.0021491	0.0068517	8.3977e-09	0.0032305
	2.8743	0.827083	272	0	0.0021282	0.006815	7.8408e-09	0.0032229
	2.90078	0.827083	273	0	0.0021075	0.0067786	7.3208e-09	0.0032154
	2.90078	0.825118	274	0	0.002087	0.0067425	6.8353e-09	0.0032079
	2.90866	0.825118	275	0	0.0020668	0.0067068	6.382e-09	0.0032006
	2.90866	0.823153	276	0	0.0020469	0.0066713	5.9588e-09	0.0031934
	2.93391	0.823153	277	0	0.0020272	0.0066362	5.5636e-09	0.0031863
	2.93391	0.821189	278	0	0.0020077	0.0066014	5.1947e-09	0.0031793
	2.93492	0.821189	279	0	0.0019885	0.0065669	4.8502e-09	0.0031724
	2.93492	0.819224	280	0	0.0019695	0.0065327	4.5285e-09	0.0031657
	2.93621	0.819224	281	0	0.0019507	0.0064988	4.2282e-09	0.003159
	2.93621	0.81726	282	0	0.0019322	0.0064651	3.9478e-09	0.0031524
	2.93909	0.81726	283	0	0.0019139	0.0064318	3.686e-09	0.0031459
	2.93909	0.81726	284	0	0.0018958	0.0063988	3.4416e-09	0.0031395
	2.93956	0.81726	285	0	0.001878	0.006366	3.2133e-09	0.0031332
	2.93956	0.81529	286	0	0.0018603	0.0063336	3.0002e-09	0.003127
	2.94531	0.81529	287	0	0.0018429	0.0063014	2.8013e-09	0.0031209
	2.94531	0.813321	288	0	0.0018256	0.0062694	2.6155e-09	0.0031148
	2.95707	0.813321	289	0	0.0018086	0.0062378	2.4421e-09	0.0031089
	2.95707	0.811352	290	0	0.0017918	0.0062064	2.2801e-09	0.0031031
	2.95824	0.811352	291	0	0.0017752	0.0061753	2.1289e-09	0.0030973
	2.95824	0.809383	292	0	0.0017588	0.0061444	1.9877e-09	0.0030916
	2.95835	0.809383	293	0	0.0017425	0.0061138	1.8559e-09	0.003086
	2.95835	0.807413	294	0	0.0017265	0.0060835	1.7328e-09	0.0030805
	2.97051	0.807413	295	0	0.0017106	0.0060534	1.6179e-09	0.003075
	2.97051	0.807413	296	0	0.001695	0.0060235	1.5106e-09	0.0030697
	2.97622	0.807413	297	0	0.0016795	0.0059939	1.4104e-09	0.0030644
	2.97622	0.805439	298	0	0.0016642	0.0059646	1.3169e-09	0.0030592
	2.98543	0.805439	299	0	0.0016491	0.0059355	1.2296e-09	0.003054
	2.98543	0.803465	300	0	0.0016341	0.0059066	1.148e-09	0.003049
	2.99513	0.803465	301	0	0.0016193	0.0058779	1.0719e-09	0.003044
	2.99513	0.803465	302	0	0.0016047	0.0058495	1.0008e-09	0.0030391
	3.01948	0.803465	303	0	0.0015903	0.0058214	9.344e-10	0.0030342
	3.01948	0.801486	304	0	0.001576	0.0057934	8.725e-10	0.0030294
	3.07506	0.801486	305	0	0.0015619	0.0057657	8.146e-10	0.0030247
	3.07506	0.801486	306	0	0.001548	0.0057382	7.606e-10	0.0030201
	3.08385	0.801486	307	0	0.0015342	0.0057109	7.102e-10	0.0030155
	3.08385	0.799502	308	0	0.0015205	0.0056838	6.631e-10	0.003011
	3.08754	0.799502	309	0	0.0015071	0.005657	6.191e-10	0.0030065
	3.08754	0.799502	310	0	0.0014937	0.0056303	5.78e-10	0.0030021
	3.12921	0.799502	311	0	0.0014806	0.0056039	5.397e-10	0.0029978
	3.12921	0.797513	312	0	0.0014675	0.0055777	5.039e-10	0.0029935
	3.14336	0.797513	313	0	0.0014547	0.0055516	4.705e-10	0.0029893
	3.14336	0.797513	314	0	0.0014419	0.0055258	4.393e-10	0.0029852
	3.1501	0.797513	315	0	0.0014293	0.0055002	4.102e-10	0.0029811
	3.1501	0.79552	316	0	0.0014169	0.0054748	3.83e-10	0.0029771
	3.15021	0.79552	317	0	0.0014045	0.0054496	3.576e-10	0.0029731
	3.15021	0.793526	318	0	0.0013924	0.0054245	3.339e-10	0.0029692
	3.16703	0.793526	319	0	0.0013803	0.0053997	3.117e-10	0.0029653
	3.16703	0.791532	320	0	0.0013684	0.0053751	2.91e-10	0.0029615
	3.16756	0.791532	321	0	0.0013566	0.0053506	2.717e-10	0.0029577
	3.16756	0.789538	322	0	0.001345	0.0053263	2.537e-10	0.002954
	3.17913	0.789538	323	0	0.0013334	0.0053022	2.369e-10	0.0029504
	3.17913	0.787544	324	0	0.001322	0.0052783	2.212e-10	0.0029468
	3.20858	0.787544	325	0	0.0013107	0.0052546	2.065e-10	0.0029432
	3.20858	0.787544	326	0	0.0012996	0.0052311	1.928e-10	0.0029397
	3.21166	0.787544	327	0	0.0012885	0.0052077	1.8e-10	0.0029363
	3.21166	0.785546	328	0	0.0012776	0.0051845	1.681e-10	0.0029329
	3.22657	0.785546	329	0	0.0012668	0.0051615	1.569e-10	0.0029295
	3.22657	0.783547	330	0	0.0012561	0.0051387	1.465e-10	0.0029262
	3.32561	0.783547	331	0	0.0012456	0.005116	1.368e-10	0.0029229
	3.32561	0.783547	332	0	0.0012351	0.0050935	1.277e-10	0.0029197
	3.32632	0.783547	333	0	0.0012248	0.0050711	1.193e-10	0.0029165
	3.32632	0.783547	334	0	0.0012145	0.0050489	1.114e-10	0.0029134
	3.32939	0.783547	335	0	0.0012044	0.0050269	1.04e-10	0.0029103
	3.32939	0.781538	336	0	0.0011944	0.0050051	0	0.0029072
	3.45808	0.781538	337	0	0.0011845	0.0049834	0	0.0029042
	3.45808	0.781538	338	0	0.0011747	0.0049618	0	0.0029012
	3.46251	0.781538	339	0	0.001165	0.0049404	0	0.0028983
	3.46251	0.779523	340	0	0.0011554	0.0049192	0	0.0028954
	3.52843	0.779523	341	0	0.0011459	0.0048981	0	0.0028926
	3.52843	0.779523	342	0	0.0011365	0.0048772	0	0.0028898
	3.58081	0.779523	343	0	0.0011271	0.0048564	0	0.002887
	3.58081	0.779523	344	0	0.0011179	0.0048358	0	0.0028843
	3.71542	0.779523	345	0	0.0011088	0.0048153	0	0.0028816
	3.71542	0.779523	346	0	0.0010998	0.004795	0	0.0028789
	3.82153	0.779523	347	0	0.0010909	0.0047748	0	0.0028763
	3.82153	0.779523	348	0	0.001082	0.0047547	0	0.0028737
	3.88352	0.779523	349	0	0.0010733	0.0047348	0	0.0028712
	3.88352	0.777488	350	0	0.0010646	0.004715	0	0.0028686
	3.89483	0.777488	.	.	.	.	.	.
	3.89483	0.777488	.	.	.	.	.	.
	3.93681	0.777488	.	.	.	.	.	.
	3.93681	0.777488	.	.	.	.	.	.
	3.93964	0.777488	.	.	.	.	.	.
	3.93964	0.775442	.	.	.	.	.	.
	3.9743	0.775442	.	.	.	.	.	.
	3.9743	0.773396	.	.	.	.	.	.
	4.01518	0.773396	.	.	.	.	.	.
	4.01518	0.77135	.	.	.	.	.	.
	4.02508	0.77135	.	.	.	.	.	.
	4.02508	0.769304	.	.	.	.	.	.
	4.04224	0.769304	.	.	.	.	.	.
	4.04224	0.767258	.	.	.	.	.	.
	4.04302	0.767258	.	.	.	.	.	.
	4.04302	0.765212	.	.	.	.	.	.
	4.05203	0.765212	.	.	.	.	.	.
	4.05203	0.763166	.	.	.	.	.	.
	4.05815	0.763166	.	.	.	.	.	.
	4.05815	0.76112	.	.	.	.	.	.
	4.07084	0.76112	.	.	.	.	.	.
	4.07084	0.759074	.	.	.	.	.	.
	4.0803	0.759074	.	.	.	.	.	.
	4.0803	0.759074	.	.	.	.	.	.
	4.08057	0.759074	.	.	.	.	.	.
	4.08057	0.757022	.	.	.	.	.	.
	4.09713	0.757022	.	.	.	.	.	.
	4.09713	0.754971	.	.	.	.	.	.
	4.12064	0.754971	.	.	.	.	.	.
	4.12064	0.752919	.	.	.	.	.	.
	4.12253	0.752919	.	.	.	.	.	.
	4.12253	0.750868	.	.	.	.	.	.
	4.12629	0.750868	.	.	.	.	.	.
	4.12629	0.750868	.	.	.	.	.	.
	4.12782	0.750868	.	.	.	.	.	.
	4.12782	0.750868	.	.	.	.	.	.
	4.16634	0.750868	.	.	.	.	.	.
	4.16634	0.748805	.	.	.	.	.	.
	4.22677	0.748805	.	.	.	.	.	.
	4.22677	0.746742	.	.	.	.	.	.
	4.23005	0.746742	.	.	.	.	.	.
	4.23005	0.744679	.	.	.	.	.	.
	4.23801	0.744679	.	.	.	.	.	.
	4.23801	0.742616	.	.	.	.	.	.
	4.25794	0.742616	.	.	.	.	.	.
	4.25794	0.740553	.	.	.	.	.	.
	4.27934	0.740553	.	.	.	.	.	.
	4.27934	0.738491	.	.	.	.	.	.
	4.28994	0.738491	.	.	.	.	.	.
	4.28994	0.738491	.	.	.	.	.	.
	4.29272	0.738491	.	.	.	.	.	.
	4.29272	0.736422	.	.	.	.	.	.
	4.30274	0.736422	.	.	.	.	.	.
	4.30274	0.734353	.	.	.	.	.	.
	4.31366	0.734353	.	.	.	.	.	.
	4.31366	0.732285	.	.	.	.	.	.
	4.34212	0.732285	.	.	.	.	.	.
	4.34212	0.730216	.	.	.	.	.	.
	4.34414	0.730216	.	.	.	.	.	.
	4.34414	0.730216	.	.	.	.	.	.
	4.34582	0.730216	.	.	.	.	.	.
	4.34582	0.728142	.	.	.	.	.	.
	4.35021	0.728142	.	.	.	.	.	.
	4.35021	0.726067	.	.	.	.	.	.
	4.38175	0.726067	.	.	.	.	.	.
	4.38175	0.726067	.	.	.	.	.	.
	4.40298	0.726067	.	.	.	.	.	.
	4.40298	0.723987	.	.	.	.	.	.
	4.43894	0.723987	.	.	.	.	.	.
	4.43894	0.721907	.	.	.	.	.	.
	4.45467	0.721907	.	.	.	.	.	.
	4.45467	0.719826	.	.	.	.	.	.
	4.46661	0.719826	.	.	.	.	.	.
	4.46661	0.717746	.	.	.	.	.	.
	4.48057	0.717746	.	.	.	.	.	.
	4.48057	0.715665	.	.	.	.	.	.
	4.57473	0.715665	.	.	.	.	.	.
	4.57473	0.715665	.	.	.	.	.	.
	4.57992	0.715665	.	.	.	.	.	.
	4.57992	0.713579	.	.	.	.	.	.
	4.60136	0.713579	.	.	.	.	.	.
	4.60136	0.713579	.	.	.	.	.	.
	4.61561	0.713579	.	.	.	.	.	.
	4.61561	0.711486	.	.	.	.	.	.
	4.62407	0.711486	.	.	.	.	.	.
	4.62407	0.711486	.	.	.	.	.	.
	4.64896	0.711486	.	.	.	.	.	.
	4.64896	0.709387	.	.	.	.	.	.
	4.67054	0.709387	.	.	.	.	.	.
	4.67054	0.707289	.	.	.	.	.	.
	4.67213	0.707289	.	.	.	.	.	.
	4.67213	0.70519	.	.	.	.	.	.
	4.80491	0.70519	.	.	.	.	.	.
	4.80491	0.703091	.	.	.	.	.	.
	4.90555	0.703091	.	.	.	.	.	.
	4.90555	0.703091	.	.	.	.	.	.
	4.98859	0.703091	.	.	.	.	.	.
	4.98859	0.703091	.	.	.	.	.	.
	4.99451	0.703091	.	.	.	.	.	.
	4.99451	0.703091	.	.	.	.	.	.
	5.08755	0.703091	.	.	.	.	.	.
	5.08755	0.703091	.	.	.	.	.	.
	5.11503	0.703091	.	.	.	.	.	.
	5.11503	0.703091	.	.	.	.	.	.
	5.18604	0.703091	.	.	.	.	.	.
	5.18604	0.703091	.	.	.	.	.	.
	5.21533	0.703091	.	.	.	.	.	.
	5.21533	0.700954	.	.	.	.	.	.
	5.26008	0.700954	.	.	.	.	.	.
	5.26008	0.700954	.	.	.	.	.	.
	5.26289	0.700954	.	.	.	.	.	.
	5.26289	0.69881	.	.	.	.	.	.
	5.27162	0.69881	.	.	.	.	.	.
	5.27162	0.696667	.	.	.	.	.	.
	5.27605	0.696667	.	.	.	.	.	.
	5.27605	0.694523	.	.	.	.	.	.
	5.31167	0.694523	.	.	.	.	.	.
	5.31167	0.69238	.	.	.	.	.	.
	5.3567	0.69238	.	.	.	.	.	.
	5.3567	0.690236	.	.	.	.	.	.
	5.36664	0.690236	.	.	.	.	.	.
	5.36664	0.688092	.	.	.	.	.	.
	5.3913	0.688092	.	.	.	.	.	.
	5.3913	0.685949	.	.	.	.	.	.
	5.39544	0.685949	.	.	.	.	.	.
	5.39544	0.683805	.	.	.	.	.	.
	5.40066	0.683805	.	.	.	.	.	.
	5.40066	0.681662	.	.	.	.	.	.
	5.4111	0.681662	.	.	.	.	.	.
	5.4111	0.681662	.	.	.	.	.	.
	5.42829	0.681662	.	.	.	.	.	.
	5.42829	0.681662	.	.	.	.	.	.
	5.46644	0.681662	.	.	.	.	.	.
	5.46644	0.679504	.	.	.	.	.	.
	5.48983	0.679504	.	.	.	.	.	.
	5.48983	0.677347	.	.	.	.	.	.
	5.492	0.677347	.	.	.	.	.	.
	5.492	0.67519	.	.	.	.	.	.
	5.50932	0.67519	.	.	.	.	.	.
	5.50932	0.673033	.	.	.	.	.	.
	5.50958	0.673033	.	.	.	.	.	.
	5.50958	0.670876	.	.	.	.	.	.
	5.52769	0.670876	.	.	.	.	.	.
	5.52769	0.668719	.	.	.	.	.	.
	5.53269	0.668719	.	.	.	.	.	.
	5.53269	0.666562	.	.	.	.	.	.
	5.55422	0.666562	.	.	.	.	.	.
	5.55422	0.664404	.	.	.	.	.	.
	5.56231	0.664404	.	.	.	.	.	.
	5.56231	0.662247	.	.	.	.	.	.
	5.56441	0.662247	.	.	.	.	.	.
	5.56441	0.66009	.	.	.	.	.	.
	5.61825	0.66009	.	.	.	.	.	.
	5.61825	0.657933	.	.	.	.	.	.
	5.62739	0.657933	.	.	.	.	.	.
	5.62739	0.655776	.	.	.	.	.	.
	5.64566	0.655776	.	.	.	.	.	.
	5.64566	0.653619	.	.	.	.	.	.
	5.65009	0.653619	.	.	.	.	.	.
	5.65009	0.651461	.	.	.	.	.	.
	5.65096	0.651461	.	.	.	.	.	.
	5.65096	0.649304	.	.	.	.	.	.
	5.65102	0.649304	.	.	.	.	.	.
	5.65102	0.647147	.	.	.	.	.	.
	5.66505	0.647147	.	.	.	.	.	.
	5.66505	0.64499	.	.	.	.	.	.
	5.66611	0.64499	.	.	.	.	.	.
	5.66611	0.64499	.	.	.	.	.	.
	5.67877	0.64499	.	.	.	.	.	.
	5.67877	0.642826	.	.	.	.	.	.
	5.68048	0.642826	.	.	.	.	.	.
	5.68048	0.642826	.	.	.	.	.	.
	5.68379	0.642826	.	.	.	.	.	.
	5.68379	0.642826	.	.	.	.	.	.
	5.69405	0.642826	.	.	.	.	.	.
	5.69405	0.640647	.	.	.	.	.	.
	5.70622	0.640647	.	.	.	.	.	.
	5.70622	0.638467	.	.	.	.	.	.
	5.7066	0.638467	.	.	.	.	.	.
	5.7066	0.636288	.	.	.	.	.	.
	5.71819	0.636288	.	.	.	.	.	.
	5.71819	0.634109	.	.	.	.	.	.
	5.71941	0.634109	.	.	.	.	.	.
	5.71941	0.63193	.	.	.	.	.	.
	5.74163	0.63193	.	.	.	.	.	.
	5.74163	0.629751	.	.	.	.	.	.
	5.77191	0.629751	.	.	.	.	.	.
	5.77191	0.627572	.	.	.	.	.	.
	5.83151	0.627572	.	.	.	.	.	.
	5.83151	0.627572	.	.	.	.	.	.
	5.84907	0.627572	.	.	.	.	.	.
	5.84907	0.627572	.	.	.	.	.	.
	5.89051	0.627572	.	.	.	.	.	.
	5.89051	0.625378	.	.	.	.	.	.
	5.90524	0.625378	.	.	.	.	.	.
	5.90524	0.623184	.	.	.	.	.	.
	5.91987	0.623184	.	.	.	.	.	.
	5.91987	0.623184	.	.	.	.	.	.
	6.01469	0.623184	.	.	.	.	.	.
	6.01469	0.620981	.	.	.	.	.	.
	6.03278	0.620981	.	.	.	.	.	.
	6.03278	0.618779	.	.	.	.	.	.
	6.08507	0.618779	.	.	.	.	.	.
	6.08507	0.618779	.	.	.	.	.	.
	6.10312	0.618779	.	.	.	.	.	.
	6.10312	0.618779	.	.	.	.	.	.
	6.12399	0.618779	.	.	.	.	.	.
	6.12399	0.618779	.	.	.	.	.	.
	6.4152	0.618779	.	.	.	.	.	.
	6.4152	0.618779	.	.	.	.	.	.
	6.45135	0.618779	.	.	.	.	.	.
	6.45135	0.618779	.	.	.	.	.	.
	6.47993	0.618779	.	.	.	.	.	.
	6.47993	0.618779	.	.	.	.	.	.
	6.51913	0.618779	.	.	.	.	.	.
	6.51913	0.618779	.	.	.	.	.	.
	6.64803	0.618779	.	.	.	.	.	.
	6.64803	0.618779	.	.	.	.	.	.
	6.69717	0.618779	.	.	.	.	.	.
	6.69717	0.618779	.	.	.	.	.	.
	6.79801	0.618779	.	.	.	.	.	.
	6.79801	0.616504	.	.	.	.	.	.
	6.81753	0.616504	.	.	.	.	.	.
	6.81753	0.616504	.	.	.	.	.	.
	6.83674	0.616504	.	.	.	.	.	.
	6.83674	0.616504	.	.	.	.	.	.
	6.86594	0.616504	.	.	.	.	.	.
	6.86594	0.616504	.	.	.	.	.	.
	6.8862	0.616504	.	.	.	.	.	.
	6.8862	0.614204	.	.	.	.	.	.
	7.02428	0.614204	.	.	.	.	.	.
	7.02428	0.614204	.	.	.	.	.	.
	7.10076	0.614204	.	.	.	.	.	.
	7.10076	0.614204	.	.	.	.	.	.
	7.15466	0.614204	.	.	.	.	.	.
	7.15466	0.614204	.	.	.	.	.	.
	7.17068	0.614204	.	.	.	.	.	.
	7.17068	0.611877	.	.	.	.	.	.
	7.46759	0.611877	.	.	.	.	.	.
	7.46759	0.609551	.	.	.	.	.	.
	7.4757	0.609551	.	.	.	.	.	.
	7.4757	0.609551	.	.	.	.	.	.
	7.48238	0.609551	.	.	.	.	.	.
	7.48238	0.609551	.	.	.	.	.	.
	7.48685	0.609551	.	.	.	.	.	.
	7.48685	0.609551	.	.	.	.	.	.
	7.58343	0.609551	.	.	.	.	.	.
	7.58343	0.609551	.	.	.	.	.	.
	7.5974	0.609551	.	.	.	.	.	.
	7.5974	0.607188	.	.	.	.	.	.
	7.68965	0.607188	.	.	.	.	.	.
	7.68965	0.607188	.	.	.	.	.	.
	7.69323	0.607188	.	.	.	.	.	.
	7.69323	0.607188	.	.	.	.	.	.
	7.78284	0.607188	.	.	.	.	.	.
	7.78284	0.607188	.	.	.	.	.	.
	7.89758	0.607188	.	.	.	.	.	.
	7.89758	0.604798	.	.	.	.	.	.
	7.94656	0.604798	.	.	.	.	.	.
	7.94656	0.604798	.	.	.	.	.	.
	7.97208	0.604798	.	.	.	.	.	.
	7.97208	0.602398	.	.	.	.	.	.
	7.99931	0.602398	.	.	.	.	.	.
	7.99931	0.602398	.	.	.	.	.	.
	8.05251	0.602398	.	.	.	.	.	.
	8.05251	0.599988	.	.	.	.	.	.
	8.0594	0.599988	.	.	.	.	.	.
	8.0594	0.599988	.	.	.	.	.	.
	8.06737	0.599988	.	.	.	.	.	.
	8.06737	0.599988	.	.	.	.	.	.
	8.11652	0.599988	.	.	.	.	.	.
	8.11652	0.597559	.	.	.	.	.	.
	8.15411	0.597559	.	.	.	.	.	.
	8.15411	0.597559	.	.	.	.	.	.
	8.22176	0.597559	.	.	.	.	.	.
	8.22176	0.59512	.	.	.	.	.	.
	8.25319	0.59512	.	.	.	.	.	.
	8.25319	0.592681	.	.	.	.	.	.
	8.25493	0.592681	.	.	.	.	.	.
	8.25493	0.590242	.	.	.	.	.	.
	8.26982	0.590242	.	.	.	.	.	.
	8.26982	0.587803	.	.	.	.	.	.
	8.28325	0.587803	.	.	.	.	.	.
	8.28325	0.587803	.	.	.	.	.	.
	8.28708	0.587803	.	.	.	.	.	.
	8.28708	0.585354	.	.	.	.	.	.
	8.29228	0.585354	.	.	.	.	.	.
	8.29228	0.582905	.	.	.	.	.	.
	8.30112	0.582905	.	.	.	.	.	.
	8.30112	0.580456	.	.	.	.	.	.
	8.30459	0.580456	.	.	.	.	.	.
	8.30459	0.580456	.	.	.	.	.	.
	8.33254	0.580456	.	.	.	.	.	.
	8.33254	0.577996	.	.	.	.	.	.
	8.37253	0.577996	.	.	.	.	.	.
	8.37253	0.575537	.	.	.	.	.	.
	8.38085	0.575537	.	.	.	.	.	.
	8.38085	0.573077	.	.	.	.	.	.
	8.38748	0.573077	.	.	.	.	.	.
	8.38748	0.570617	.	.	.	.	.	.
	8.40169	0.570617	.	.	.	.	.	.
	8.40169	0.568158	.	.	.	.	.	.
	8.40202	0.568158	.	.	.	.	.	.
	8.40202	0.565698	.	.	.	.	.	.
	8.41659	0.565698	.	.	.	.	.	.
	8.41659	0.563239	.	.	.	.	.	.
	8.42018	0.563239	.	.	.	.	.	.
	8.42018	0.560779	.	.	.	.	.	.
	8.42425	0.560779	.	.	.	.	.	.
	8.42425	0.55832	.	.	.	.	.	.
	8.4523	0.55832	.	.	.	.	.	.
	8.4523	0.55586	.	.	.	.	.	.
	8.47213	0.55586	.	.	.	.	.	.
	8.47213	0.5534	.	.	.	.	.	.
	8.48612	0.5534	.	.	.	.	.	.
	8.48612	0.550941	.	.	.	.	.	.
	8.48656	0.550941	.	.	.	.	.	.
	8.48656	0.548481	.	.	.	.	.	.
	8.48658	0.548481	.	.	.	.	.	.
	8.48658	0.546022	.	.	.	.	.	.
	8.50744	0.546022	.	.	.	.	.	.
	8.50744	0.543562	.	.	.	.	.	.
	8.51137	0.543562	.	.	.	.	.	.
	8.51137	0.541103	.	.	.	.	.	.
	8.51755	0.541103	.	.	.	.	.	.
	8.51755	0.538643	.	.	.	.	.	.
	8.52284	0.538643	.	.	.	.	.	.
	8.52284	0.536184	.	.	.	.	.	.
	8.53063	0.536184	.	.	.	.	.	.
	8.53063	0.533724	.	.	.	.	.	.
	8.53518	0.533724	.	.	.	.	.	.
	8.53518	0.531264	.	.	.	.	.	.
	8.53967	0.531264	.	.	.	.	.	.
	8.53967	0.528805	.	.	.	.	.	.
	8.56602	0.528805	.	.	.	.	.	.
	8.56602	0.526345	.	.	.	.	.	.
	8.56806	0.526345	.	.	.	.	.	.
	8.56806	0.523886	.	.	.	.	.	.
	8.57817	0.523886	.	.	.	.	.	.
	8.57817	0.521426	.	.	.	.	.	.
	8.58011	0.521426	.	.	.	.	.	.
	8.58011	0.518967	.	.	.	.	.	.
	8.58626	0.518967	.	.	.	.	.	.
	8.58626	0.516507	.	.	.	.	.	.
	8.58991	0.516507	.	.	.	.	.	.
	8.58991	0.514047	.	.	.	.	.	.
	8.59797	0.514047	.	.	.	.	.	.
	8.59797	0.511588	.	.	.	.	.	.
	8.61883	0.511588	.	.	.	.	.	.
	8.61883	0.509128	.	.	.	.	.	.
	8.62918	0.509128	.	.	.	.	.	.
	8.62918	0.506669	.	.	.	.	.	.
	8.6455	0.506669	.	.	.	.	.	.
	8.6455	0.504209	.	.	.	.	.	.
	8.66555	0.504209	.	.	.	.	.	.
	8.66555	0.504209	.	.	.	.	.	.
	8.67755	0.504209	.	.	.	.	.	.
	8.67755	0.501738	.	.	.	.	.	.
	8.68414	0.501738	.	.	.	.	.	.
	8.68414	0.499266	.	.	.	.	.	.
	8.70609	0.499266	.	.	.	.	.	.
	8.70609	0.496794	.	.	.	.	.	.
	8.71064	0.496794	.	.	.	.	.	.
	8.71064	0.494323	.	.	.	.	.	.
	8.71687	0.494323	.	.	.	.	.	.
	8.71687	0.491851	.	.	.	.	.	.
	8.72491	0.491851	.	.	.	.	.	.
	8.72491	0.491851	.	.	.	.	.	.
	8.72894	0.491851	.	.	.	.	.	.
	8.72894	0.489367	.	.	.	.	.	.
	8.7735	0.489367	.	.	.	.	.	.
	8.7735	0.486883	.	.	.	.	.	.
	8.7748	0.486883	.	.	.	.	.	.
	8.7748	0.486883	.	.	.	.	.	.
	8.82265	0.486883	.	.	.	.	.	.
	8.82265	0.484386	.	.	.	.	.	.
	8.8716	0.484386	.	.	.	.	.	.
	8.8716	0.484386	.	.	.	.	.	.
	8.87401	0.484386	.	.	.	.	.	.
	8.87401	0.481876	.	.	.	.	.	.
	9.03066	0.481876	.	.	.	.	.	.
	9.03066	0.481876	.	.	.	.	.	.
	9.06946	0.481876	.	.	.	.	.	.
	9.06946	0.481876	.	.	.	.	.	.
	9.31084	0.481876	.	.	.	.	.	.
	9.31084	0.481876	.	.	.	.	.	.
	9.32105	0.481876	.	.	.	.	.	.
	9.32105	0.479327	.	.	.	.	.	.
	9.41246	0.479327	.	.	.	.	.	.
	9.41246	0.479327	.	.	.	.	.	.
	9.70444	0.479327	.	.	.	.	.	.
	9.70444	0.476764	.	.	.	.	.	.
	9.70926	0.476764	.	.	.	.	.	.
	9.70926	0.476764	.	.	.	.	.	.
	9.74217	0.476764	.	.	.	.	.	.
	9.74217	0.476764	.	.	.	.	.	.
	9.78101	0.476764	.	.	.	.	.	.
	9.78101	0.476764	.	.	.	.	.	.
	9.94969	0.476764	.	.	.	.	.	.
	9.94969	0.476764	.	.	.	.	.	.
	9.98277	0.476764	.	.	.	.	.	.
	9.98277	0.474144	.	.	.	.	.	.
	10.0627	0.474144	.	.	.	.	.	.
	10.0627	0.471524	.	.	.	.	.	.
	10.0674	0.471524	.	.	.	.	.	.
	10.0674	0.471524	.	.	.	.	.	.
	10.2423	0.471524	.	.	.	.	.	.
	10.2423	0.471524	.	.	.	.	.	.
	10.3057	0.471524	.	.	.	.	.	.
	10.3057	0.468875	.	.	.	.	.	.
	10.4563	0.468875	.	.	.	.	.	.
	10.4563	0.468875	.	.	.	.	.	.
	10.4683	0.468875	.	.	.	.	.	.
	10.4683	0.468875	.	.	.	.	.	.
	10.5432	0.468875	.	.	.	.	.	.
	10.5432	0.468875	.	.	.	.	.	.
	10.5731	0.468875	.	.	.	.	.	.
	10.5731	0.466181	.	.	.	.	.	.
	10.6564	0.466181	.	.	.	.	.	.
	10.6564	0.466181	.	.	.	.	.	.
	10.7177	0.466181	.	.	.	.	.	.
	10.7177	0.46347	.	.	.	.	.	.
	10.784	0.46347	.	.	.	.	.	.
	10.784	0.46347	.	.	.	.	.	.
	10.8368	0.46347	.	.	.	.	.	.
	10.8368	0.46347	.	.	.	.	.	.
	10.8461	0.46347	.	.	.	.	.	.
	10.8461	0.460728	.	.	.	.	.	.
	10.8515	0.460728	.	.	.	.	.	.
	10.8515	0.457985	.	.	.	.	.	.
	10.8564	0.457985	.	.	.	.	.	.
	10.8564	0.455243	.	.	.	.	.	.
	10.8732	0.455243	.	.	.	.	.	.
	10.8732	0.452501	.	.	.	.	.	.
	10.9036	0.452501	.	.	.	.	.	.
	10.9036	0.449758	.	.	.	.	.	.
	10.92	0.449758	.	.	.	.	.	.
	10.92	0.447016	.	.	.	.	.	.
	10.9509	0.447016	.	.	.	.	.	.
	10.9509	0.444273	.	.	.	.	.	.
	10.9567	0.444273	.	.	.	.	.	.
	10.9567	0.441531	.	.	.	.	.	.
	11.0074	0.441531	.	.	.	.	.	.
	11.0074	0.438789	.	.	.	.	.	.
	11.0497	0.438789	.	.	.	.	.	.
	11.0497	0.436046	.	.	.	.	.	.
	11.1026	0.436046	.	.	.	.	.	.
	11.1026	0.433304	.	.	.	.	.	.
	11.1067	0.433304	.	.	.	.	.	.
	11.1067	0.430561	.	.	.	.	.	.
	11.1131	0.430561	.	.	.	.	.	.
	11.1131	0.430561	.	.	.	.	.	.
	11.115	0.430561	.	.	.	.	.	.
	11.115	0.427801	.	.	.	.	.	.
	11.137	0.427801	.	.	.	.	.	.
	11.137	0.425041	.	.	.	.	.	.
	11.1553	0.425041	.	.	.	.	.	.
	11.1553	0.422281	.	.	.	.	.	.
	11.1761	0.422281	.	.	.	.	.	.
	11.1761	0.419521	.	.	.	.	.	.
	11.1841	0.419521	.	.	.	.	.	.
	11.1841	0.416761	.	.	.	.	.	.
	11.1861	0.416761	.	.	.	.	.	.
	11.1861	0.416761	.	.	.	.	.	.
	11.1915	0.416761	.	.	.	.	.	.
	11.1915	0.413983	.	.	.	.	.	.
	11.1984	0.413983	.	.	.	.	.	.
	11.1984	0.411204	.	.	.	.	.	.
	11.2132	0.411204	.	.	.	.	.	.
	11.2132	0.408426	.	.	.	.	.	.
	11.2152	0.408426	.	.	.	.	.	.
	11.2152	0.405647	.	.	.	.	.	.
	11.2262	0.405647	.	.	.	.	.	.
	11.2262	0.402869	.	.	.	.	.	.
	11.2354	0.402869	.	.	.	.	.	.
	11.2354	0.400091	.	.	.	.	.	.
	11.281	0.400091	.	.	.	.	.	.
	11.281	0.400091	.	.	.	.	.	.
	11.3472	0.400091	.	.	.	.	.	.
	11.3472	0.400091	.	.	.	.	.	.
	11.3893	0.400091	.	.	.	.	.	.
	11.3893	0.397273	.	.	.	.	.	.
	11.4	0.397273	.	.	.	.	.	.
	11.4	0.394456	.	.	.	.	.	.
	11.5222	0.394456	.	.	.	.	.	.
	11.5222	0.394456	.	.	.	.	.	.
	11.5739	0.394456	.	.	.	.	.	.
	11.5739	0.394456	.	.	.	.	.	.
	11.7015	0.394456	.	.	.	.	.	.
	11.7015	0.391597	.	.	.	.	.	.
	11.882	0.391597	.	.	.	.	.	.
	11.882	0.391597	.	.	.	.	.	.
	11.9818	0.391597	.	.	.	.	.	.
	11.9818	0.391597	.	.	.	.	.	.
	12.0503	0.391597	.	.	.	.	.	.
	12.0503	0.388697	.	.	.	.	.	.
	12.0699	0.388697	.	.	.	.	.	.
	12.0699	0.388697	.	.	.	.	.	.
	12.0746	0.388697	.	.	.	.	.	.
	12.0746	0.388697	.	.	.	.	.	.
	12.3482	0.388697	.	.	.	.	.	.
	12.3482	0.385752	.	.	.	.	.	.
	12.3489	0.385752	.	.	.	.	.	.
	12.3489	0.382807	.	.	.	.	.	.
	12.3805	0.382807	.	.	.	.	.	.
	12.3805	0.382807	.	.	.	.	.	.
	12.3944	0.382807	.	.	.	.	.	.
	12.3944	0.382807	.	.	.	.	.	.
	12.5277	0.382807	.	.	.	.	.	.
	12.5277	0.379817	.	.	.	.	.	.
	12.649	0.379817	.	.	.	.	.	.
	12.649	0.376826	.	.	.	.	.	.
	12.6547	0.376826	.	.	.	.	.	.
	12.6547	0.373835	.	.	.	.	.	.
	12.6589	0.373835	.	.	.	.	.	.
	12.6589	0.373835	.	.	.	.	.	.
	12.6891	0.373835	.	.	.	.	.	.
	12.6891	0.37082	.	.	.	.	.	.
	12.7248	0.37082	.	.	.	.	.	.
	12.7248	0.37082	.	.	.	.	.	.
	12.8084	0.37082	.	.	.	.	.	.
	12.8084	0.37082	.	.	.	.	.	.
	12.9295	0.37082	.	.	.	.	.	.
	12.9295	0.367756	.	.	.	.	.	.
	13.0377	0.367756	.	.	.	.	.	.
	13.0377	0.367756	.	.	.	.	.	.
	13.2775	0.367756	.	.	.	.	.	.
	13.2775	0.367756	.	.	.	.	.	.
	13.5446	0.367756	.	.	.	.	.	.
	13.5446	0.364639	.	.	.	.	.	.
	13.5514	0.364639	.	.	.	.	.	.
	13.5514	0.361523	.	.	.	.	.	.
	13.5617	0.361523	.	.	.	.	.	.
	13.5617	0.358406	.	.	.	.	.	.
	13.692	0.358406	.	.	.	.	.	.
	13.692	0.358406	.	.	.	.	.	.
	13.8289	0.358406	.	.	.	.	.	.
	13.8289	0.358406	.	.	.	.	.	.
	13.9002	0.358406	.	.	.	.	.	.
	13.9002	0.355234	.	.	.	.	.	.
	13.9011	0.355234	.	.	.	.	.	.
	13.9011	0.352063	.	.	.	.	.	.
	13.9434	0.352063	.	.	.	.	.	.
	13.9434	0.348891	.	.	.	.	.	.
	13.984	0.348891	.	.	.	.	.	.
	13.984	0.345719	.	.	.	.	.	.
	14.127	0.345719	.	.	.	.	.	.
	14.127	0.345719	.	.	.	.	.	.
	14.195	0.345719	.	.	.	.	.	.
	14.195	0.342518	.	.	.	.	.	.
	14.2406	0.342518	.	.	.	.	.	.
	14.2406	0.339317	.	.	.	.	.	.
	14.4487	0.339317	.	.	.	.	.	.
	14.4487	0.336116	.	.	.	.	.	.
	14.4818	0.336116	.	.	.	.	.	.
	14.4818	0.336116	.	.	.	.	.	.
	14.5241	0.336116	.	.	.	.	.	.
	14.5241	0.336116	.	.	.	.	.	.
	14.7312	0.336116	.	.	.	.	.	.
	14.7312	0.332852	.	.	.	.	.	.
	14.7809	0.332852	.	.	.	.	.	.
	14.7809	0.332852	.	.	.	.	.	.
	15.1508	0.332852	.	.	.	.	.	.
	15.1508	0.332852	.	.	.	.	.	.
	15.4369	0.332852	.	.	.	.	.	.
	15.4369	0.332852	.	.	.	.	.	.
	15.6293	0.332852	.	.	.	.	.	.
	15.6293	0.332852	.	.	.	.	.	.
	15.8898	0.332852	.	.	.	.	.	.
	15.8898	0.332852	.	.	.	.	.	.
	16.013	0.332852	.	.	.	.	.	.
	16.013	0.332852	.	.	.	.	.	.
	16.3562	0.332852	.	.	.	.	.	.
	16.3562	0.329385	.	.	.	.	.	.
	16.4202	0.329385	.	.	.	.	.	.
	16.4202	0.325918	.	.	.	.	.	.
	16.4593	0.325918	.	.	.	.	.	.
	16.4593	0.322451	.	.	.	.	.	.
	16.4664	0.322451	.	.	.	.	.	.
	16.4664	0.322451	.	.	.	.	.	.
	16.5269	0.322451	.	.	.	.	.	.
	16.5269	0.318946	.	.	.	.	.	.
	16.6459	0.318946	.	.	.	.	.	.
	16.6459	0.315441	.	.	.	.	.	.
	16.6619	0.315441	.	.	.	.	.	.
	16.6619	0.311936	.	.	.	.	.	.
	16.669	0.311936	.	.	.	.	.	.
	16.669	0.311936	.	.	.	.	.	.
	16.7036	0.311936	.	.	.	.	.	.
	16.7036	0.308391	.	.	.	.	.	.
	16.7191	0.308391	.	.	.	.	.	.
	16.7191	0.304847	.	.	.	.	.	.
	16.7237	0.304847	.	.	.	.	.	.
	16.7237	0.301302	.	.	.	.	.	.
	16.7904	0.301302	.	.	.	.	.	.
	16.7904	0.297757	.	.	.	.	.	.
	16.8124	0.297757	.	.	.	.	.	.
	16.8124	0.294212	.	.	.	.	.	.
	16.8239	0.294212	.	.	.	.	.	.
	16.8239	0.290668	.	.	.	.	.	.
	16.8319	0.290668	.	.	.	.	.	.
	16.8319	0.287123	.	.	.	.	.	.
	16.8689	0.287123	.	.	.	.	.	.
	16.8689	0.287123	.	.	.	.	.	.
	16.8689	0.287123	.	.	.	.	.	.
	16.8689	0.283534	.	.	.	.	.	.
	16.9661	0.283534	.	.	.	.	.	.
	16.9661	0.279945	.	.	.	.	.	.
	17.0771	0.279945	.	.	.	.	.	.
	17.0771	0.279945	.	.	.	.	.	.
	17.0914	0.279945	.	.	.	.	.	.
	17.0914	0.276309	.	.	.	.	.	.
	17.3759	0.276309	.	.	.	.	.	.
	17.3759	0.276309	.	.	.	.	.	.
	17.5616	0.276309	.	.	.	.	.	.
	17.5616	0.276309	.	.	.	.	.	.
	17.8081	0.276309	.	.	.	.	.	.
	17.8081	0.276309	.	.	.	.	.	.
	18.1796	0.276309	.	.	.	.	.	.
	18.1796	0.276309	.	.	.	.	.	.
	18.3244	0.276309	.	.	.	.	.	.
	18.3244	0.276309	.	.	.	.	.	.
	18.5501	0.276309	.	.	.	.	.	.
	18.5501	0.276309	.	.	.	.	.	.
	18.6072	0.276309	.	.	.	.	.	.
	18.6072	0.272362	.	.	.	.	.	.
	18.7518	0.272362	.	.	.	.	.	.
	18.7518	0.272362	.	.	.	.	.	.
	19.0048	0.272362	.	.	.	.	.	.
	19.0048	0.268357	.	.	.	.	.	.
	19.0145	0.268357	.	.	.	.	.	.
	19.0145	0.264351	.	.	.	.	.	.
	19.0569	0.264351	.	.	.	.	.	.
	19.0569	0.264351	.	.	.	.	.	.
	19.1995	0.264351	.	.	.	.	.	.
	19.1995	0.260284	.	.	.	.	.	.
	19.2552	0.260284	.	.	.	.	.	.
	19.2552	0.260284	.	.	.	.	.	.
	19.2608	0.260284	.	.	.	.	.	.
	19.2608	0.256153	.	.	.	.	.	.
	19.3784	0.256153	.	.	.	.	.	.
	19.3784	0.252022	.	.	.	.	.	.
	19.3826	0.252022	.	.	.	.	.	.
	19.3826	0.24789	.	.	.	.	.	.
	19.4349	0.24789	.	.	.	.	.	.
	19.4349	0.243758	.	.	.	.	.	.
	19.5022	0.243758	.	.	.	.	.	.
	19.5022	0.239627	.	.	.	.	.	.
	19.5082	0.239627	.	.	.	.	.	.
	19.5082	0.239627	.	.	.	.	.	.
	19.6049	0.239627	.	.	.	.	.	.
	19.6049	0.235423	.	.	.	.	.	.
	19.6884	0.235423	.	.	.	.	.	.
	19.6884	0.231219	.	.	.	.	.	.
	19.873	0.231219	.	.	.	.	.	.
	19.873	0.227015	.	.	.	.	.	.
	19.8837	0.227015	.	.	.	.	.	.
	19.8837	0.227015	.	.	.	.	.	.
	20.0779	0.227015	.	.	.	.	.	.
	20.0779	0.227015	.	.	.	.	.	.
	20.2614	0.227015	.	.	.	.	.	.
	20.2614	0.227015	.	.	.	.	.	.
	20.6508	0.227015	.	.	.	.	.	.
	20.6508	0.227015	.	.	.	.	.	.
	20.9831	0.227015	.	.	.	.	.	.
	20.9831	0.227015	.	.	.	.	.	.
	21.0728	0.227015	.	.	.	.	.	.
	21.0728	0.227015	.	.	.	.	.	.
	21.4294	0.227015	.	.	.	.	.	.
	21.4294	0.227015	.	.	.	.	.	.
	21.554	0.227015	.	.	.	.	.	.
	21.554	0.227015	.	.	.	.	.	.
	21.8016	0.227015	.	.	.	.	.	.
	21.8016	0.227015	.	.	.	.	.	.
	21.8827	0.227015	.	.	.	.	.	.
	21.8827	0.22197	.	.	.	.	.	.
	22.1854	0.22197	.	.	.	.	.	.
	22.1854	0.216925	.	.	.	.	.	.
	22.1991	0.216925	.	.	.	.	.	.
	22.1991	0.216925	.	.	.	.	.	.
	22.3283	0.216925	.	.	.	.	.	.
	22.3283	0.216925	.	.	.	.	.	.
	22.3334	0.216925	.	.	.	.	.	.
	22.3334	0.211635	.	.	.	.	.	.
	22.35	0.211635	.	.	.	.	.	.
	22.35	0.206344	.	.	.	.	.	.
	22.562	0.206344	.	.	.	.	.	.
	22.562	0.206344	.	.	.	.	.	.
	22.9287	0.206344	.	.	.	.	.	.
	22.9287	0.206344	.	.	.	.	.	.
	23.1663	0.206344	.	.	.	.	.	.
	23.1663	0.206344	.	.	.	.	.	.
	23.4078	0.206344	.	.	.	.	.	.
	23.4078	0.206344	.	.	.	.	.	.
	23.7324	0.206344	.	.	.	.	.	.
	23.7324	0.206344	.	.	.	.	.	.
	23.9557	0.206344	.	.	.	.	.	.
	23.9557	0.206344	.	.	.	.	.	.
	24.016	0.206344	.	.	.	.	.	.
	24.016	0.206344	.	.	.	.	.	.
	24.2649	0.206344	.	.	.	.	.	.
	24.2649	0.206344	.	.	.	.	.	.
	24.7313	0.206344	.	.	.	.	.	.
	24.7313	0.206344	.	.	.	.	.	.
	24.7325	0.206344	.	.	.	.	.	.
	24.7325	0.199466	.	.	.	.	.	.
	24.8617	0.199466	.	.	.	.	.	.
	24.8617	0.199466	.	.	.	.	.	.
	24.8973	0.199466	.	.	.	.	.	.
	24.8973	0.192342	.	.	.	.	.	.
	24.9618	0.192342	.	.	.	.	.	.
	24.9618	0.185218	.	.	.	.	.	.
	25.0025	0.185218	.	.	.	.	.	.
	25.0025	0.178094	.	.	.	.	.	.
	25.2066	0.178094	.	.	.	.	.	.
	25.2066	0.178094	.	.	.	.	.	.
	25.414	0.178094	.	.	.	.	.	.
	25.414	0.178094	.	.	.	.	.	.
	25.6818	0.178094	.	.	.	.	.	.
	25.6818	0.178094	.	.	.	.	.	.
	25.7578	0.178094	.	.	.	.	.	.
	25.7578	0.178094	.	.	.	.	.	.
	26.1599	0.178094	.	.	.	.	.	.
	26.1599	0.178094	.	.	.	.	.	.
	26.5226	0.178094	.	.	.	.	.	.
	26.5226	0.178094	.	.	.	.	.	.
	27.4627	0.178094	.	.	.	.	.	.
	27.4627	0.178094	.	.	.	.	.	.
	27.8079	0.178094	.	.	.	.	.	.
	27.8079	0.178094	.	.	.	.	.	.
	28.731	0.178094	.	.	.	.	.	.
	28.731	0.178094	.	.	.	.	.	.
	29.0639	0.178094	.	.	.	.	.	.
	29.0639	0.178094	.	.	.	.	.	.
	29.8219	0.178094	.	.	.	.	.	.
	29.8219	0.178094	.	.	.	.	.	.
	30.2871	0.178094	.	.	.	.	.	.
	30.2871	0.178094	.	.	.	.	.	.
	31.2385	0.178094	.	.	.	.	.	.
	31.2385	0.178094	.	.	.	.	.	.
	31.5681	0.178094	.	.	.	.	.	.
	31.5681	0.178094	.	.	.	.	.	.
	32.4986	0.178094	.	.	.	.	.	.
	32.4986	0.178094	.	.	.	.	.	.
	32.5449	0.178094	.	.	.	.	.	.
	32.5449	0.160285	.	.	.	.	.	.
	33.7065	0.160285	.	.	.	.	.	.
	33.7065	0.160285	.	.	.	.	.	.
	34.082	0.160285	.	.	.	.	.	.
	34.082	0.160285	.	.	.	.	.	.
	34.9082	0.160285	.	.	.	.	.	.
	34.9082	0.160285	.	.	.	.	.	.
	35.3463	0.160285	.	.	.	.	.	.
	35.3463	0.160285	.	.	.	.	.	.
	36.1077	0.160285	.	.	.	.	.	.
	36.1077	0.160285	.	.	.	.	.	.
	36.7221	0.160285	.	.	.	.	.	.
	36.7221	0.160285	.	.	.	.	.	.
	37.3672	0.160285	.	.	.	.	.	.
	37.3672	0.160285	.	.	.	.	.	.
	37.7824	0.160285	.	.	.	.	.	.
	37.7824	0.160285	.	.	.	.	.	.
	38.6236	0.160285	.	.	.	.	.	.
	38.6236	0.160285	.	.	.	.	.	.

## Sheet: SM 5
				Supplementary Material 5. OS standard parametric survival analyses: sunitinib and pazopanib for first-line treatment.
	Time	KM Curve	Time	Weibull	Log-normal	Log-logistic	Exponential	Gompertz
	0	1	0	1	1	1	1	1
	0.0491523	1	1	0.988262	0.99354	0.997583	0.976655	0.980919
	0.0491523	1	2	0.973297	0.981881	0.987201	0.953854	0.962007
	0.167562	1	3	0.95698	0.967147	0.9706	0.931586	0.943267
	0.167562	0.998201	4	0.93984	0.950234	0.950182	0.909838	0.9247
	0.318863	0.998201	5	0.922158	0.931729	0.927592	0.888597	0.906309
	0.318863	0.996403	6	0.904115	0.912071	0.90389	0.867853	0.888096
	0.769659	0.996403	7	0.885838	0.891601	0.879763	0.847592	0.870063
	0.769659	0.996403	8	0.867424	0.870597	0.855651	0.827805	0.852212
	0.848879	0.996403	9	0.848948	0.849283	0.831841	0.808479	0.834545
	0.848879	0.996403	10	0.830469	0.827845	0.808518	0.789605	0.817064
	0.854357	0.996403	11	0.812036	0.806434	0.785796	0.771171	0.799772
	0.854357	0.996403	12	0.79369	0.78517	0.763746	0.753168	0.782669
	0.994445	0.996403	13	0.775466	0.764155	0.742405	0.735585	0.765757
	0.994445	0.994595	14	0.757391	0.743468	0.721788	0.718412	0.749039
	1.05551	0.994595	15	0.73949	0.723171	0.701899	0.701641	0.732515
	1.05551	0.994595	16	0.721784	0.703312	0.682728	0.685261	0.716188
	1.05639	0.994595	17	0.704291	0.683928	0.664261	0.669263	0.700059
	1.05639	0.992783	18	0.687025	0.665047	0.646477	0.653639	0.684129
	1.10341	0.992783	19	0.67	0.646685	0.629355	0.638379	0.668399
	1.10341	0.990971	20	0.653226	0.628855	0.61287	0.623476	0.652871
	1.14604	0.990971	21	0.636712	0.611562	0.596998	0.608921	0.637546
	1.14604	0.990971	22	0.620466	0.594807	0.581714	0.594705	0.622426
	1.18755	0.990971	23	0.604494	0.578588	0.566993	0.580821	0.60751
	1.18755	0.989156	24	0.588801	0.562897	0.55281	0.567262	0.5928
	1.19385	0.989156	25	0.573391	0.547728	0.539143	0.554019	0.578298
	1.19385	0.987341	26	0.558268	0.533069	0.525968	0.541085	0.564003
	1.56916	0.987341	27	0.543432	0.51891	0.513263	0.528453	0.549917
	1.56916	0.987341	28	0.528887	0.505236	0.501007	0.516116	0.53604
	1.73922	0.987341	29	0.514633	0.492035	0.48918	0.504067	0.522372
	1.73922	0.987341	30	0.50067	0.479291	0.477763	0.4923	0.508914
	1.76441	0.987341	31	0.486997	0.466991	0.466738	0.480807	0.495667
	1.76441	0.98552	32	0.473614	0.455119	0.456087	0.469582	0.482631
	1.89782	0.98552	33	0.46052	0.443661	0.445794	0.45862	0.469806
	1.89782	0.983698	34	0.447713	0.432602	0.435843	0.447913	0.457192
	2.00989	0.983698	35	0.435191	0.421927	0.426219	0.437456	0.44479
	2.00989	0.981876	36	0.422951	0.411623	0.416907	0.427243	0.432598
	2.02298	0.981876	37	0.410991	0.401674	0.407896	0.417269	0.420618
	2.02298	0.980055	38	0.399308	0.392068	0.399171	0.407528	0.408848
	2.09612	0.980055	39	0.3879	0.382791	0.390721	0.398014	0.39729
	2.09612	0.978233	40	0.376762	0.37383	0.382535	0.388722	0.385941
	2.17401	0.978233	41	0.365891	0.365173	0.374601	0.379647	0.374802
	2.17401	0.978233	42	0.355284	0.356808	0.366908	0.370784	0.363873
	2.39344	0.978233	43	0.344936	0.348723	0.359448	0.362128	0.353152
	2.39344	0.976408	44	0.334845	0.340907	0.352211	0.353674	0.342639
	2.63019	0.976408	45	0.325005	0.33335	0.345188	0.345417	0.332334
	2.63019	0.974583	46	0.315414	0.32604	0.33837	0.337354	0.322235
	2.76941	0.974583	47	0.306066	0.318969	0.33175	0.329478	0.312341
	2.76941	0.974583	48	0.296958	0.312126	0.32532	0.321786	0.302652
	2.78063	0.974583	49	0.288085	0.305503	0.319072	0.314274	0.293166
	2.78063	0.972754	50	0.279443	0.299091	0.313	0.306937	0.283882
	2.95484	0.972754	51	0.271028	0.292881	0.307097	0.299772	0.274799
	2.95484	0.972754	52	0.262835	0.286866	0.301357	0.292773	0.265916
	2.98572	0.972754	53	0.25486	0.281037	0.295774	0.285938	0.257231
	2.98572	0.972754	54	0.247098	0.275389	0.290341	0.279263	0.248742
	3.00385	0.972754	55	0.239546	0.269913	0.285054	0.272743	0.240449
	3.00385	0.970919	56	0.232199	0.264603	0.279908	0.266376	0.232349
	3.01539	0.970919	57	0.225053	0.259452	0.274897	0.260157	0.224442
	3.01539	0.970919	58	0.218103	0.254455	0.270016	0.254084	0.216724
	3.12177	0.970919	59	0.211345	0.249606	0.265262	0.248152	0.209195
	3.12177	0.96908	60	0.204775	0.244898	0.260629	0.242359	0.201852
	3.16792	0.96908	61	0.198389	0.240327	0.256114	0.236701	0.194693
	3.16792	0.967241	62	0.192182	0.235888	0.251712	0.231175	0.187718
	3.25402	0.967241	63	0.18615	0.231576	0.24742	0.225778	0.180922
	3.25402	0.967241	64	0.18029	0.227385	0.243235	0.220507	0.174305
	3.29637	0.967241	65	0.174597	0.223312	0.239151	0.21536	0.167864
	3.29637	0.965399	66	0.169067	0.219353	0.235168	0.210332	0.161597
	3.30651	0.965399	67	0.163697	0.215502	0.231279	0.205422	0.155502
	3.30651	0.963557	68	0.158482	0.211757	0.227485	0.200626	0.149576
	3.35731	0.963557	69	0.153419	0.208113	0.223779	0.195942	0.143817
	3.35731	0.961714	70	0.148505	0.204567	0.220161	0.191368	0.138223
	3.45435	0.961714	71	0.143734	0.201115	0.216628	0.1869	0.132791
	3.45435	0.961714	72	0.139104	0.197755	0.213176	0.182537	0.127518
	3.70778	0.961714	73	0.134611	0.194482	0.209803	0.178276	0.122403
	3.70778	0.959868	74	0.130251	0.191295	0.206508	0.174114	0.117442
	3.79282	0.959868	75	0.126022	0.188189	0.203286	0.170049	0.112633
	3.79282	0.958022	76	0.121919	0.185163	0.200137	0.166079	0.107974
	3.89531	0.958022	77	0.11794	0.182213	0.197058	0.162202	0.103461
	3.89531	0.958022	78	0.114081	0.179337	0.194047	0.158415	0.0990926
	3.8987	0.958022	79	0.110339	0.176533	0.191103	0.154717	0.0948654
	3.8987	0.956173	80	0.106711	0.173798	0.188222	0.151105	0.0907768
	3.91637	0.956173	81	0.103194	0.17113	0.185403	0.147577	0.0868242
	3.91637	0.954323	82	0.0997846	0.168526	0.182645	0.144132	0.0830048
	4.048	0.954323	83	0.09648	0.165986	0.179946	0.140767	0.0793158
	4.048	0.952474	84	0.0932774	0.163506	0.177303	0.137481	0.0757545
	4.09563	0.952474	85	0.0901739	0.161084	0.174716	0.134271	0.0723182
	4.09563	0.950624	86	0.0871668	0.15872	0.172183	0.131137	0.069004
	4.19837	0.950624	87	0.0842535	0.156411	0.169703	0.128075	0.0658092
	4.19837	0.948775	88	0.0814313	0.154155	0.167273	0.125085	0.062731
	4.35658	0.948775	89	0.0786976	0.15195	0.164893	0.122165	0.0597666
	4.35658	0.948775	90	0.0760499	0.149796	0.162562	0.119313	0.0569134
	4.43402	0.948775	91	0.0734858	0.147691	0.160277	0.116528	0.0541684
	4.43402	0.946922	92	0.0710029	0.145632	0.158038	0.113808	0.051529
	4.44165	0.946922	93	0.0685989	0.14362	0.155844	0.111151	0.0489925
	4.44165	0.945069	94	0.0662713	0.141652	0.153693	0.108556	0.046556
	4.44274	0.945069	95	0.0640182	0.139726	0.151584	0.106021	0.044217
	4.44274	0.943216	96	0.0618372	0.137843	0.149516	0.103546	0.0419728
	4.44302	0.943216	97	0.0597262	0.136	0.147488	0.101129	0.0398206
	4.44302	0.943216	98	0.0576833	0.134196	0.145499	0.0987681	0.0377578
	4.49403	0.943216	99	0.0557063	0.132431	0.143549	0.0964623	0.0357819
	4.49403	0.943216	100	0.0537933	0.130703	0.141635	0.0942103	0.0338901
	4.64497	0.943216	101	0.0519425	0.129011	0.139758	0.092011	0.0320801
	4.64497	0.941355	102	0.0501519	0.127354	0.137915	0.0898629	0.0303492
	4.71745	0.941355	103	0.0484198	0.125731	0.136107	0.087765	0.0286949
	4.71745	0.939495	104	0.0467443	0.124142	0.134333	0.0857161	0.0271148
	4.76751	0.939495	105	0.0451238	0.122584	0.132591	0.083715	0.0256064
	4.76751	0.937635	106	0.0435566	0.121058	0.130882	0.0817607	0.0241674
	4.7782	0.937635	107	0.0420411	0.119563	0.129203	0.0798519	0.0227953
	4.7782	0.935774	108	0.0405757	0.118097	0.127555	0.0779878	0.021488
	4.91066	0.935774	109	0.0391588	0.11666	0.125936	0.0761671	0.020243
	4.91066	0.935774	110	0.0377889	0.115251	0.124347	0.074389	0.0190582
	4.9453	0.935774	111	0.0364647	0.11387	0.122785	0.0726523	0.0179313
	4.9453	0.93391	112	0.0351846	0.112515	0.121251	0.0709562	0.0168603
	4.96916	0.93391	113	0.0339474	0.111186	0.119745	0.0692997	0.015843
	4.96916	0.932046	114	0.0327516	0.109882	0.118264	0.0676819	0.0148772
	4.97489	0.932046	115	0.0315959	0.108603	0.11681	0.0661018	0.0139612
	4.97489	0.930182	116	0.0304792	0.107348	0.11538	0.0645586	0.0130927
	4.98166	0.930182	117	0.0294001	0.106117	0.113975	0.0630515	0.01227
	4.98166	0.928318	118	0.0283575	0.104908	0.112595	0.0615795	0.0114911
	4.98479	0.928318	119	0.0273503	0.103721	0.111237	0.0601419	0.0107543
	4.98479	0.926454	120	0.0263772	0.102556	0.109903	0.0587379	0.0100577
	5.02903	0.926454	121	0.0254373	0.101413	0.108591	0.0573666	0.0093995
	5.02903	0.92459	122	0.0245294	0.10029	0.107301	0.0560274	0.0087782
	5.13111	0.92459	123	0.0236525	0.0991865	0.106032	0.0547194	0.0081921
	5.13111	0.922726	124	0.0228056	0.098103	0.104785	0.0534419	0.0076395
	5.18453	0.922726	125	0.0219878	0.0970387	0.103558	0.0521943	0.007119
	5.18453	0.920861	126	0.0211981	0.0959931	0.102351	0.0509758	0.006629
	5.21821	0.920861	127	0.0204355	0.0949657	0.101164	0.0497858	0.0061681
	5.21821	0.920861	128	0.0196993	0.093956	0.0999961	0.0486235	0.0057349
	5.25289	0.920861	129	0.0189886	0.0929638	0.0988471	0.0474884	0.005328
	5.25289	0.920861	130	0.0183024	0.0919885	0.0977165	0.0463797	0.0049462
	5.25843	0.920861	131	0.0176401	0.0910298	0.096604	0.045297	0.0045881
	5.25843	0.91899	132	0.0170008	0.0900873	0.0955092	0.0442395	0.0042526
	5.31319	0.91899	133	0.0163838	0.0891606	0.0944316	0.0432067	0.0039385
	5.31319	0.917118	134	0.0157882	0.0882493	0.0933711	0.042198	0.0036447
	5.43578	0.917118	135	0.0152136	0.0873532	0.0923272	0.0412129	0.00337
	5.43578	0.915246	136	0.014659	0.0864718	0.0912995	0.0402508	0.0031134
	5.4981	0.915246	137	0.0141239	0.0856049	0.0902878	0.0393111	0.002874
	5.4981	0.915246	138	0.0136076	0.084752	0.0892917	0.0383934	0.0026508
	5.52241	0.915246	139	0.0131094	0.0839129	0.0883109	0.037497	0.0024428
	5.52241	0.913371	140	0.0126289	0.0830874	0.087345	0.0366217	0.0022492
	5.6069	0.913371	141	0.0121653	0.082275	0.0863939	0.0357667	0.0020691
	5.6069	0.911496	142	0.0117181	0.0814755	0.0854572	0.0349317	0.0019018
	5.64848	0.911496	143	0.0112868	0.0806887	0.0845346	0.0341162	0.0017465
	5.64848	0.90962	144	0.0108708	0.0799141	0.0836259	0.0333198	0.0016024
	5.65423	0.90962	145	0.0104696	0.0791517	0.0827307	0.0325419	0.0014689
	5.65423	0.907744	146	0.0100827	0.0784011	0.0818489	0.0317822	0.0013453
	5.73403	0.907744	147	0.0097095	0.0776621	0.0809801	0.0310402	0.0012309
	5.73403	0.907744	148	0.0093498	0.0769344	0.080124	0.0303156	0.0011252
	5.78361	0.907744	149	0.0090029	0.0762178	0.0792806	0.0296079	0.0010276
	5.78361	0.905865	150	0.0086684	0.0755121	0.0784494	0.0289166	0.0009376
	5.8126	0.905865	151	0.0083459	0.0748169	0.0776304	0.0282416	0.0008546
	5.8126	0.903986	152	0.0080351	0.0741323	0.0768232	0.0275823	0.0007782
	5.89594	0.903986	153	0.0077354	0.0734578	0.0760276	0.0269383	0.000708
	5.89594	0.902106	154	0.0074466	0.0727933	0.0752434	0.0263095	0.0006434
	6.00125	0.902106	155	0.0071682	0.0721386	0.0744704	0.0256952	0.0005842
	6.00125	0.900227	156	0.0068998	0.0714935	0.0737084	0.0250954	0.0005298
	6.01212	0.900227	157	0.0066412	0.0708577	0.0729572	0.0245095	0.0004801
	6.01212	0.898348	158	0.006392	0.0702312	0.0722166	0.0239373	0.0004345
	6.04754	0.898348	159	0.0061518	0.0696138	0.0714864	0.0233785	0.0003929
	6.04754	0.896468	160	0.0059204	0.0690051	0.0707664	0.0228327	0.0003548
	6.26715	0.896468	161	0.0056974	0.0684052	0.0700564	0.0222997	0.0003202
	6.26715	0.894589	162	0.0054826	0.0678138	0.0693562	0.0217791	0.0002885
	6.3924	0.894589	163	0.0052756	0.0672307	0.0686657	0.0212706	0.0002598
	6.3924	0.894589	164	0.0050762	0.0666557	0.0679847	0.0207741	0.0002336
	6.43681	0.894589	165	0.0048841	0.0660888	0.067313	0.0202891	0.0002098
	6.43681	0.892705	166	0.004699	0.0655298	0.0666505	0.0198154	0.0001883
	6.49483	0.892705	167	0.0045208	0.0649785	0.0659969	0.0193528	0.0001687
	6.49483	0.892705	168	0.0043491	0.0644348	0.0653522	0.018901	0.0001511
	6.52843	0.892705	169	0.0041838	0.0638984	0.0647162	0.0184598	0.0001351
	6.52843	0.890818	170	0.0040245	0.0633694	0.0640887	0.0180288	0.0001206
	6.57652	0.890818	171	0.0038712	0.0628476	0.0634695	0.0176079	0.0001076
	6.57652	0.888931	172	0.0037235	0.0623327	0.0628587	0.0171969	9.59e-05
	6.58205	0.888931	173	0.0035813	0.0618247	0.0622559	0.0167954	8.53e-05
	6.58205	0.887043	174	0.0034444	0.0613235	0.061661	0.0164033	7.58e-05
	6.64488	0.887043	175	0.0033125	0.060829	0.061074	0.0160204	6.73e-05
	6.64488	0.885156	176	0.0031856	0.0603409	0.0604946	0.0156464	5.97e-05
	6.88973	0.885156	177	0.0030634	0.0598593	0.0599229	0.0152811	5.29e-05
	6.88973	0.883269	178	0.0029457	0.0593839	0.0593585	0.0149244	4.67e-05
	6.93148	0.883269	179	0.0028325	0.0589148	0.0588014	0.0145759	4.13e-05
	6.93148	0.881382	180	0.0027235	0.0584516	0.0582516	0.0142357	3.64e-05
	6.93933	0.881382	181	0.0026186	0.0579945	0.0577087	0.0139033	3.21e-05
	6.93933	0.881382	182	0.0025176	0.0575432	0.0571729	0.0135787	2.82e-05
	6.96803	0.881382	183	0.0024204	0.0570976	0.0566438	0.0132617	2.48e-05
	6.96803	0.881382	184	0.0023268	0.0566576	0.0561215	0.0129521	2.17e-05
	7.0012	0.881382	185	0.0022368	0.0562233	0.0556058	0.0126498	1.91e-05
	7.0012	0.879486	186	0.0021502	0.0557943	0.0550965	0.0123544	1.67e-05
	7.01015	0.879486	187	0.0020668	0.0553708	0.0545937	0.012066	1.46e-05
	7.01015	0.879486	188	0.0019866	0.0549524	0.0540972	0.0117843	1.27e-05
	7.04251	0.879486	189	0.0019094	0.0545393	0.0536068	0.0115092	1.11e-05
	7.04251	0.877587	190	0.0018351	0.0541312	0.0531225	0.0112405	9.6282e-06
	7.23277	0.877587	191	0.0017637	0.0537282	0.0526443	0.0109781	8.3633e-06
	7.23277	0.875687	192	0.001695	0.05333	0.0521719	0.0107218	7.2539e-06
	7.32324	0.875687	193	0.0016289	0.0529367	0.0517053	0.0104715	6.2822e-06
	7.32324	0.875687	194	0.0015652	0.0525482	0.0512444	0.0102271	5.4324e-06
	7.37775	0.875687	195	0.0015041	0.0521643	0.0507891	0.0099883	4.6904e-06
	7.37775	0.875687	196	0.0014452	0.051785	0.0503394	0.0097551	4.0435e-06
	7.62609	0.875687	197	0.0013886	0.0514102	0.0498951	0.0095274	3.4804e-06
	7.62609	0.873779	198	0.0013342	0.0510399	0.0494562	0.009305	2.991e-06
	7.79972	0.873779	199	0.0012818	0.0506739	0.0490226	0.0090877	2.5663e-06
	7.79972	0.871871	200	0.0012315	0.0503123	0.0485941	0.0088756	2.1983e-06
	7.8352	0.871871	201	0.0011831	0.0499548	0.0481708	0.0086684	1.8801e-06
	7.8352	0.869964	202	0.0011365	0.0496016	0.0477525	0.008466	1.6053e-06
	7.9603	0.869964	203	0.0010917	0.0492524	0.0473391	0.0082684	1.3683e-06
	7.9603	0.869964	204	0.0010487	0.0489073	0.0469306	0.0080753	1.1644e-06
	8.09826	0.869964	205	0.0010073	0.0485661	0.046527	0.0078868	9.892e-07
	8.09826	0.868051	206	0.0009675	0.0482288	0.0461281	0.0077027	8.3892e-07
	8.39394	0.868051	207	0.0009293	0.0478954	0.0457338	0.0075229	7.1023e-07
	8.39394	0.868051	208	0.0008925	0.0475657	0.0453441	0.0073473	6.0023e-07
	8.43184	0.868051	209	0.0008571	0.0472398	0.044959	0.0071757	5.0637e-07
	8.43184	0.866135	210	0.0008231	0.0469176	0.0445783	0.0070082	4.2642e-07
	8.4329	0.866135	211	0.0007905	0.0465989	0.044202	0.0068446	3.5845e-07
	8.4329	0.866135	212	0.0007591	0.0462838	0.04383	0.0066848	3.0076e-07
	8.46096	0.866135	213	0.0007289	0.0459722	0.0434623	0.0065287	2.5189e-07
	8.46096	0.864215	214	0.0006999	0.045664	0.0430988	0.0063763	2.1057e-07
	8.47025	0.864215	215	0.000672	0.0453593	0.0427395	0.0062275	1.7569e-07
	8.47025	0.862294	216	0.0006452	0.0450578	0.0423842	0.0060821	1.4631e-07
	8.47995	0.862294	217	0.0006195	0.0447597	0.0420329	0.0059401	1.2161e-07
	8.47995	0.862294	218	0.0005947	0.0444648	0.0416856	0.0058014	1.0089e-07
	8.62519	0.862294	219	0.000571	0.0441731	0.0413422	0.005666	8.3528e-08
	8.62519	0.86037	220	0.0005481	0.0438845	0.0410026	0.0055337	6.9019e-08
	8.73121	0.86037	221	0.0005262	0.043599	0.0406668	0.0054045	5.6916e-08
	8.73121	0.858445	222	0.0005051	0.0433166	0.0403348	0.0052784	4.684e-08
	8.78614	0.858445	223	0.0004848	0.0430372	0.0400064	0.0051551	3.8468e-08
	8.78614	0.858445	224	0.0004654	0.0427607	0.0396817	0.0050348	3.1528e-08
	8.79748	0.858445	225	0.0004467	0.0424871	0.0393605	0.0049172	2.5786e-08
	8.79748	0.856516	226	0.0004287	0.0422165	0.0390429	0.0048024	2.1045e-08
	8.80008	0.856516	227	0.0004114	0.0419486	0.0387288	0.0046903	1.7139e-08
	8.80008	0.854587	228	0.0003949	0.0416836	0.0384181	0.0045808	1.3927e-08
	8.90228	0.854587	229	0.0003789	0.0414213	0.0381107	0.0044739	1.1293e-08
	8.90228	0.852657	230	0.0003636	0.0411617	0.0378067	0.0043694	9.137e-09
	8.95221	0.852657	231	0.000349	0.0409048	0.037506	0.0042674	7.3761e-09
	8.95221	0.850728	232	0.0003349	0.0406505	0.0372085	0.0041678	5.9411e-09
	9.06441	0.850728	233	0.0003213	0.0403988	0.0369143	0.0040705	4.7744e-09
	9.06441	0.848799	234	0.0003083	0.0401497	0.0366232	0.0039755	3.828e-09
	9.07338	0.848799	235	0.0002958	0.0399031	0.0363351	0.0038827	3.0621e-09
	9.07338	0.848799	236	0.0002838	0.039659	0.0360502	0.003792	2.4436e-09
	9.09544	0.848799	237	0.0002723	0.0394174	0.0357683	0.0037035	1.9455e-09
	9.09544	0.846866	238	0.0002612	0.0391782	0.0354894	0.0036171	1.5452e-09
	9.13116	0.846866	239	0.0002506	0.0389413	0.0352134	0.0035326	1.2243e-09
	9.13116	0.846866	240	0.0002404	0.0387069	0.0349403	0.0034501	9.676e-10
	9.14855	0.846866	241	0.0002306	0.0384747	0.0346701	0.0033696	7.629e-10
	9.14855	0.844928	242	0.0002212	0.0382448	0.0344027	0.0032909	6e-10
	9.26711	0.844928	243	0.0002122	0.0380172	0.0341381	0.0032141	4.707e-10
	9.26711	0.84299	244	0.0002035	0.0377918	0.0338763	0.0031391	3.683e-10
	9.46352	0.84299	245	0.0001952	0.0375686	0.0336171	0.0030658	2.874e-10
	9.46352	0.841052	246	0.0001872	0.0373476	0.0333607	0.0029942	2.237e-10
	9.48395	0.841052	247	0.0001796	0.0371288	0.0331069	0.0029243	1.737e-10
	9.48395	0.839114	248	0.0001722	0.036912	0.0328557	0.002856	1.345e-10
	9.5809	0.839114	249	0.0001652	0.0366973	0.032607	0.0027894	1.039e-10
	9.5809	0.837176	250	0.0001584	0.0364847	0.0323609	0.0027242	0
	9.59171	0.837176	251	0.0001519	0.0362741	0.0321174	0.0026606	0
	9.59171	0.835238	252	0.0001457	0.0360655	0.0318763	0.0025985	0
	9.63333	0.835238	253	0.0001397	0.0358588	0.0316376	0.0025379	0
	9.63333	0.8333	254	0.0001339	0.0356542	0.0314014	0.0024786	0
	9.7778	0.8333	255	0.0001284	0.0354514	0.0311675	0.0024208	0
	9.7778	0.8333	256	0.0001231	0.0352505	0.030936	0.0023642	0
	9.83472	0.8333	257	0.000118	0.0350516	0.0307068	0.0023091	0
	9.83472	0.831358	258	0.0001132	0.0348544	0.0304799	0.0022551	0
	9.95808	0.831358	259	0.0001085	0.0346591	0.0302552	0.0022025	0
	9.95808	0.831358	260	0.000104	0.0344656	0.0300328	0.0021511	0
	9.96309	0.831358	261	9.97e-05	0.0342739	0.0298126	0.0021009	0
	9.96309	0.829411	262	9.56e-05	0.0340839	0.0295946	0.0020518	0
	9.96715	0.829411	263	9.16e-05	0.0338957	0.0293787	0.0020039	0
	9.96715	0.827464	264	8.78e-05	0.0337091	0.0291649	0.0019571	0
	9.99526	0.827464	265	8.42e-05	0.0335243	0.0289532	0.0019114	0
	9.99526	0.825517	266	8.07e-05	0.0333411	0.0287436	0.0018668	0
	10.0245	0.825517	267	7.73e-05	0.0331596	0.0285361	0.0018232	0
	10.0245	0.82357	268	7.41e-05	0.0329797	0.0283305	0.0017807	0
	10.1806	0.82357	269	7.1e-05	0.0328014	0.028127	0.0017391	0
	10.1806	0.821623	270	6.81e-05	0.0326247	0.0279254	0.0016985	0
	10.2099	0.821623	271	6.53e-05	0.0324496	0.0277257	0.0016589	0
	10.2099	0.819676	272	6.25e-05	0.032276	0.027528	0.0016201	0
	10.2417	0.819676	273	5.99e-05	0.032104	0.0273322	0.0015823	0
	10.2417	0.817729	274	5.74e-05	0.0319334	0.0271382	0.0015454	0
	10.3079	0.817729	275	5.5e-05	0.0317644	0.0269461	0.0015093	0
	10.3079	0.817729	276	5.27e-05	0.0315968	0.0267559	0.001474	0
	10.3558	0.817729	277	5.05e-05	0.0314307	0.0265674	0.0014396	0
	10.3558	0.815778	278	4.84e-05	0.031266	0.0263807	0.001406	0
	10.3558	0.815778	279	4.64e-05	0.0311028	0.0261958	0.0013732	0
	10.3558	0.813826	280	4.44e-05	0.0309409	0.0260126	0.0013411	0
	10.5154	0.813826	281	4.26e-05	0.0307805	0.0258311	0.0013098	0
	10.5154	0.811874	282	4.08e-05	0.0306214	0.0256514	0.0012793	0
	10.5841	0.811874	283	3.91e-05	0.0304636	0.0254733	0.0012494	0
	10.5841	0.809923	284	3.74e-05	0.0303072	0.0252969	0.0012202	0
	10.6873	0.809923	285	3.59e-05	0.0301522	0.0251221	0.0011917	0
	10.6873	0.807971	286	3.43e-05	0.0299984	0.0249489	0.0011639	0
	10.7527	0.807971	287	3.29e-05	0.0298459	0.0247773	0.0011367	0
	10.7527	0.807971	288	3.15e-05	0.0296947	0.0246074	0.0011102	0
	10.8108	0.807971	289	3.02e-05	0.0295448	0.0244389	0.0010843	0
	10.8108	0.807971	290	2.89e-05	0.0293961	0.0242721	0.001059	0
	10.917	0.807971	291	2.77e-05	0.0292487	0.0241067	0.0010343	0
	10.917	0.807971	292	2.65e-05	0.0291025	0.0239429	0.0010101	0
	10.9464	0.807971	293	2.54e-05	0.0289574	0.0237805	0.0009865	0
	10.9464	0.806005	294	2.43e-05	0.0288136	0.0236197	0.0009635	0
	11.2122	0.806005	295	2.33e-05	0.0286709	0.0234603	0.000941	0
	11.2122	0.804039	296	2.23e-05	0.0285295	0.0233023	0.000919	0
	11.2619	0.804039	297	2.14e-05	0.0283891	0.0231457	0.0008976	0
	11.2619	0.804039	298	2.05e-05	0.0282499	0.0229906	0.0008766	0
	11.34	0.804039	299	1.96e-05	0.0281118	0.0228369	0.0008562	0
	11.34	0.802069	300	1.88e-05	0.0279749	0.0226845	0.0008362	0
	11.4343	0.802069	301	1.8e-05	0.027839	0.0225335	0.0008167	0
	11.4343	0.800098	302	1.72e-05	0.0277043	0.0223838	0.0007976	0
	11.5637	0.800098	303	1.65e-05	0.0275706	0.0222355	0.000779	0
	11.5637	0.798127	304	1.58e-05	0.0274379	0.0220885	0.0007608	0
	11.5646	0.798127	305	1.51e-05	0.0273064	0.0219427	0.000743	0
	11.5646	0.796157	306	1.44e-05	0.0271758	0.0217983	0.0007257	0
	11.5796	0.796157	307	1.38e-05	0.0270463	0.0216552	0.0007087	0
	11.5796	0.794186	308	1.32e-05	0.0269178	0.0215132	0.0006922	0
	11.596	0.794186	309	1.27e-05	0.0267904	0.0213726	0.000676	0
	11.596	0.794186	310	1.21e-05	0.0266639	0.0212332	0.0006602	0
	11.6008	0.794186	311	1.16e-05	0.0265384	0.0210949	0.0006448	0
	11.6008	0.79221	312	1.11e-05	0.0264138	0.0209579	0.0006298	0
	11.6542	0.79221	313	1.06e-05	0.0262903	0.0208221	0.0006151	0
	11.6542	0.790235	314	1.02e-05	0.0261677	0.0206874	0.0006007	0
	11.7024	0.790235	315	9.747e-06	0.026046	0.020554	0.0005867	0
	11.7024	0.788259	316	9.3288e-06	0.0259253	0.0204216	0.000573	0
	11.7144	0.788259	317	8.9283e-06	0.0258055	0.0202904	0.0005596	0
	11.7144	0.786284	318	8.5448e-06	0.0256866	0.0201603	0.0005466	0
	11.7477	0.786284	319	8.1775e-06	0.0255686	0.0200314	0.0005338	0
	11.7477	0.784308	320	7.8258e-06	0.0254515	0.0199035	0.0005213	0
	11.7707	0.784308	321	7.489e-06	0.0253353	0.0197767	0.0005092	0
	11.7707	0.782332	322	7.1665e-06	0.02522	0.019651	0.0004973	0
	11.8443	0.782332	323	6.8577e-06	0.0251055	0.0195264	0.0004857	0
	11.8443	0.780357	324	6.562e-06	0.0249919	0.0194028	0.0004743	0
	11.8497	0.780357	325	6.279e-06	0.0248791	0.0192803	0.0004633	0
	11.8497	0.780357	326	6.0079e-06	0.0247672	0.0191588	0.0004524	0
	11.9116	0.780357	327	5.7485e-06	0.0246561	0.0190383	0.0004419	0
	11.9116	0.780357	328	5.5e-06	0.0245459	0.0189189	0.0004316	0
	12.0588	0.780357	329	5.2622e-06	0.0244364	0.0188004	0.0004215	0
	12.0588	0.778371	330	5.0346e-06	0.0243278	0.0186829	0.0004116	0
	12.0593	0.778371	331	4.8166e-06	0.0242199	0.0185664	0.000402	0
	12.0593	0.776386	332	4.608e-06	0.0241129	0.0184509	0.0003927	0
	12.0614	0.776386	333	4.4083e-06	0.0240066	0.0183363	0.0003835	0
	12.0614	0.7744	334	4.2171e-06	0.0239011	0.0182226	0.0003745	0
	12.0942	0.7744	335	4.0341e-06	0.0237964	0.01811	0.0003658	0
	12.0942	0.772414	336	3.859e-06	0.0236924	0.0179982	0.0003572	0
	12.0984	0.772414	337	3.6913e-06	0.0235892	0.0178873	0.0003489	0
	12.0984	0.770429	338	3.5309e-06	0.0234867	0.0177774	0.0003408	0
	12.2091	0.770429	339	3.3773e-06	0.0233849	0.0176684	0.0003328	0
	12.2091	0.768443	340	3.2303e-06	0.0232839	0.0175602	0.000325	0
	12.2273	0.768443	341	3.0897e-06	0.0231836	0.0174529	0.0003175	0
	12.2273	0.766457	342	2.9551e-06	0.023084	0.0173465	0.00031	0
	12.2296	0.766457	343	2.8263e-06	0.0229851	0.017241	0.0003028	0
	12.2296	0.764472	344	2.703e-06	0.0228869	0.0171363	0.0002957	0
	12.2906	0.764472	345	2.5851e-06	0.0227895	0.0170325	0.0002888	0
	12.2906	0.762486	346	2.4722e-06	0.0226927	0.0169295	0.0002821	0
	12.3855	0.762486	347	2.3642e-06	0.0225965	0.0168273	0.0002755	0
	12.3855	0.762486	348	2.2609e-06	0.0225011	0.016726	0.0002691	0
	12.4004	0.762486	349	2.162e-06	0.0224063	0.0166254	0.0002628	0
	12.4004	0.760495	350	2.0674e-06	0.0223122	0.0165257	0.0002567	0
	12.41	0.760495	.	.	.	.	.	.
	12.41	0.758505	.	.	.	.	.	.
	12.4247	0.758505	.	.	.	.	.	.
	12.4247	0.758505	.	.	.	.	.	.
	12.4452	0.758505	.	.	.	.	.	.
	12.4452	0.758505	.	.	.	.	.	.
	12.465	0.758505	.	.	.	.	.	.
	12.465	0.756503	.	.	.	.	.	.
	12.6124	0.756503	.	.	.	.	.	.
	12.6124	0.754502	.	.	.	.	.	.
	12.7339	0.754502	.	.	.	.	.	.
	12.7339	0.752501	.	.	.	.	.	.
	12.7453	0.752501	.	.	.	.	.	.
	12.7453	0.750499	.	.	.	.	.	.
	12.7616	0.750499	.	.	.	.	.	.
	12.7616	0.748498	.	.	.	.	.	.
	12.8386	0.748498	.	.	.	.	.	.
	12.8386	0.746497	.	.	.	.	.	.
	12.8973	0.746497	.	.	.	.	.	.
	12.8973	0.744495	.	.	.	.	.	.
	12.949	0.744495	.	.	.	.	.	.
	12.949	0.744495	.	.	.	.	.	.
	12.956	0.744495	.	.	.	.	.	.
	12.956	0.742488	.	.	.	.	.	.
	13.1379	0.742488	.	.	.	.	.	.
	13.1379	0.740482	.	.	.	.	.	.
	13.1624	0.740482	.	.	.	.	.	.
	13.1624	0.738475	.	.	.	.	.	.
	13.1675	0.738475	.	.	.	.	.	.
	13.1675	0.738475	.	.	.	.	.	.
	13.1916	0.738475	.	.	.	.	.	.
	13.1916	0.736463	.	.	.	.	.	.
	13.2443	0.736463	.	.	.	.	.	.
	13.2443	0.734451	.	.	.	.	.	.
	13.2937	0.734451	.	.	.	.	.	.
	13.2937	0.734451	.	.	.	.	.	.
	13.4828	0.734451	.	.	.	.	.	.
	13.4828	0.734451	.	.	.	.	.	.
	13.4995	0.734451	.	.	.	.	.	.
	13.4995	0.734451	.	.	.	.	.	.
	13.6679	0.734451	.	.	.	.	.	.
	13.6679	0.732422	.	.	.	.	.	.
	13.6756	0.732422	.	.	.	.	.	.
	13.6756	0.730393	.	.	.	.	.	.
	13.8445	0.730393	.	.	.	.	.	.
	13.8445	0.728364	.	.	.	.	.	.
	13.8841	0.728364	.	.	.	.	.	.
	13.8841	0.726335	.	.	.	.	.	.
	14.0463	0.726335	.	.	.	.	.	.
	14.0463	0.724306	.	.	.	.	.	.
	14.0718	0.724306	.	.	.	.	.	.
	14.0718	0.722277	.	.	.	.	.	.
	14.0954	0.722277	.	.	.	.	.	.
	14.0954	0.722277	.	.	.	.	.	.
	14.1888	0.722277	.	.	.	.	.	.
	14.1888	0.722277	.	.	.	.	.	.
	14.476	0.722277	.	.	.	.	.	.
	14.476	0.720237	.	.	.	.	.	.
	14.5694	0.720237	.	.	.	.	.	.
	14.5694	0.718197	.	.	.	.	.	.
	14.654	0.718197	.	.	.	.	.	.
	14.654	0.716156	.	.	.	.	.	.
	14.7372	0.716156	.	.	.	.	.	.
	14.7372	0.716156	.	.	.	.	.	.
	14.7966	0.716156	.	.	.	.	.	.
	14.7966	0.716156	.	.	.	.	.	.
	14.8686	0.716156	.	.	.	.	.	.
	14.8686	0.714104	.	.	.	.	.	.
	15.0137	0.714104	.	.	.	.	.	.
	15.0137	0.712052	.	.	.	.	.	.
	15.0153	0.712052	.	.	.	.	.	.
	15.0153	0.712052	.	.	.	.	.	.
	15.0276	0.712052	.	.	.	.	.	.
	15.0276	0.709994	.	.	.	.	.	.
	15.0296	0.709994	.	.	.	.	.	.
	15.0296	0.709994	.	.	.	.	.	.
	15.0517	0.709994	.	.	.	.	.	.
	15.0517	0.70793	.	.	.	.	.	.
	15.1142	0.70793	.	.	.	.	.	.
	15.1142	0.705866	.	.	.	.	.	.
	15.143	0.705866	.	.	.	.	.	.
	15.143	0.703803	.	.	.	.	.	.
	15.1672	0.703803	.	.	.	.	.	.
	15.1672	0.701739	.	.	.	.	.	.
	15.2918	0.701739	.	.	.	.	.	.
	15.2918	0.699675	.	.	.	.	.	.
	15.338	0.699675	.	.	.	.	.	.
	15.338	0.697611	.	.	.	.	.	.
	15.527	0.697611	.	.	.	.	.	.
	15.527	0.695547	.	.	.	.	.	.
	15.6699	0.695547	.	.	.	.	.	.
	15.6699	0.695547	.	.	.	.	.	.
	15.6864	0.695547	.	.	.	.	.	.
	15.6864	0.695547	.	.	.	.	.	.
	15.7527	0.695547	.	.	.	.	.	.
	15.7527	0.693471	.	.	.	.	.	.
	15.7905	0.693471	.	.	.	.	.	.
	15.7905	0.691394	.	.	.	.	.	.
	15.8012	0.691394	.	.	.	.	.	.
	15.8012	0.689318	.	.	.	.	.	.
	16.0512	0.689318	.	.	.	.	.	.
	16.0512	0.687242	.	.	.	.	.	.
	16.0627	0.687242	.	.	.	.	.	.
	16.0627	0.685165	.	.	.	.	.	.
	16.2069	0.685165	.	.	.	.	.	.
	16.2069	0.683089	.	.	.	.	.	.
	16.3395	0.683089	.	.	.	.	.	.
	16.3395	0.681013	.	.	.	.	.	.
	16.4482	0.681013	.	.	.	.	.	.
	16.4482	0.681013	.	.	.	.	.	.
	16.515	0.681013	.	.	.	.	.	.
	16.515	0.67893	.	.	.	.	.	.
	16.6209	0.67893	.	.	.	.	.	.
	16.6209	0.67893	.	.	.	.	.	.
	16.783	0.67893	.	.	.	.	.	.
	16.783	0.67893	.	.	.	.	.	.
	16.7993	0.67893	.	.	.	.	.	.
	16.7993	0.676835	.	.	.	.	.	.
	16.8313	0.676835	.	.	.	.	.	.
	16.8313	0.67474	.	.	.	.	.	.
	16.8415	0.67474	.	.	.	.	.	.
	16.8415	0.672644	.	.	.	.	.	.
	17.044	0.672644	.	.	.	.	.	.
	17.044	0.670548	.	.	.	.	.	.
	17.1606	0.670548	.	.	.	.	.	.
	17.1606	0.668453	.	.	.	.	.	.
	17.2222	0.668453	.	.	.	.	.	.
	17.2222	0.666358	.	.	.	.	.	.
	17.3787	0.666358	.	.	.	.	.	.
	17.3787	0.666358	.	.	.	.	.	.
	17.5426	0.666358	.	.	.	.	.	.
	17.5426	0.666358	.	.	.	.	.	.
	17.5668	0.666358	.	.	.	.	.	.
	17.5668	0.666358	.	.	.	.	.	.
	17.7053	0.666358	.	.	.	.	.	.
	17.7053	0.664242	.	.	.	.	.	.
	17.7305	0.664242	.	.	.	.	.	.
	17.7305	0.662127	.	.	.	.	.	.
	17.7662	0.662127	.	.	.	.	.	.
	17.7662	0.660011	.	.	.	.	.	.
	17.8278	0.660011	.	.	.	.	.	.
	17.8278	0.657896	.	.	.	.	.	.
	17.9738	0.657896	.	.	.	.	.	.
	17.9738	0.65578	.	.	.	.	.	.
	18.0195	0.65578	.	.	.	.	.	.
	18.0195	0.65578	.	.	.	.	.	.
	18.061	0.65578	.	.	.	.	.	.
	18.061	0.65578	.	.	.	.	.	.
	18.1968	0.65578	.	.	.	.	.	.
	18.1968	0.653651	.	.	.	.	.	.
	18.266	0.653651	.	.	.	.	.	.
	18.266	0.653651	.	.	.	.	.	.
	18.3161	0.653651	.	.	.	.	.	.
	18.3161	0.651515	.	.	.	.	.	.
	18.3941	0.651515	.	.	.	.	.	.
	18.3941	0.649379	.	.	.	.	.	.
	18.4999	0.649379	.	.	.	.	.	.
	18.4999	0.647243	.	.	.	.	.	.
	18.6491	0.647243	.	.	.	.	.	.
	18.6491	0.645107	.	.	.	.	.	.
	18.7269	0.645107	.	.	.	.	.	.
	18.7269	0.642971	.	.	.	.	.	.
	18.7396	0.642971	.	.	.	.	.	.
	18.7396	0.640835	.	.	.	.	.	.
	18.7914	0.640835	.	.	.	.	.	.
	18.7914	0.638698	.	.	.	.	.	.
	18.8989	0.638698	.	.	.	.	.	.
	18.8989	0.636562	.	.	.	.	.	.
	18.9111	0.636562	.	.	.	.	.	.
	18.9111	0.634426	.	.	.	.	.	.
	19.1439	0.634426	.	.	.	.	.	.
	19.1439	0.63229	.	.	.	.	.	.
	19.1515	0.63229	.	.	.	.	.	.
	19.1515	0.630154	.	.	.	.	.	.
	19.2489	0.630154	.	.	.	.	.	.
	19.2489	0.630154	.	.	.	.	.	.
	19.269	0.630154	.	.	.	.	.	.
	19.269	0.630154	.	.	.	.	.	.
	19.5046	0.630154	.	.	.	.	.	.
	19.5046	0.628003	.	.	.	.	.	.
	19.5157	0.628003	.	.	.	.	.	.
	19.5157	0.625853	.	.	.	.	.	.
	19.5628	0.625853	.	.	.	.	.	.
	19.5628	0.623702	.	.	.	.	.	.
	19.7014	0.623702	.	.	.	.	.	.
	19.7014	0.621551	.	.	.	.	.	.
	19.7177	0.621551	.	.	.	.	.	.
	19.7177	0.621551	.	.	.	.	.	.
	19.8649	0.621551	.	.	.	.	.	.
	19.8649	0.619393	.	.	.	.	.	.
	20.3293	0.619393	.	.	.	.	.	.
	20.3293	0.617235	.	.	.	.	.	.
	20.4254	0.617235	.	.	.	.	.	.
	20.4254	0.617235	.	.	.	.	.	.
	20.7081	0.617235	.	.	.	.	.	.
	20.7081	0.617235	.	.	.	.	.	.
	20.7545	0.617235	.	.	.	.	.	.
	20.7545	0.617235	.	.	.	.	.	.
	20.7668	0.617235	.	.	.	.	.	.
	20.7668	0.615054	.	.	.	.	.	.
	20.8005	0.615054	.	.	.	.	.	.
	20.8005	0.612873	.	.	.	.	.	.
	20.9447	0.612873	.	.	.	.	.	.
	20.9447	0.610692	.	.	.	.	.	.
	21.2373	0.610692	.	.	.	.	.	.
	21.2373	0.608511	.	.	.	.	.	.
	21.3527	0.608511	.	.	.	.	.	.
	21.3527	0.608511	.	.	.	.	.	.
	21.3536	0.608511	.	.	.	.	.	.
	21.3536	0.606322	.	.	.	.	.	.
	21.354	0.606322	.	.	.	.	.	.
	21.354	0.604133	.	.	.	.	.	.
	21.4203	0.604133	.	.	.	.	.	.
	21.4203	0.604133	.	.	.	.	.	.
	21.5772	0.604133	.	.	.	.	.	.
	21.5772	0.604133	.	.	.	.	.	.
	21.6573	0.604133	.	.	.	.	.	.
	21.6573	0.601928	.	.	.	.	.	.
	21.9305	0.601928	.	.	.	.	.	.
	21.9305	0.599723	.	.	.	.	.	.
	22.0443	0.599723	.	.	.	.	.	.
	22.0443	0.599723	.	.	.	.	.	.
	22.101	0.599723	.	.	.	.	.	.
	22.101	0.59751	.	.	.	.	.	.
	22.2076	0.59751	.	.	.	.	.	.
	22.2076	0.595297	.	.	.	.	.	.
	22.5059	0.595297	.	.	.	.	.	.
	22.5059	0.595297	.	.	.	.	.	.
	22.5392	0.595297	.	.	.	.	.	.
	22.5392	0.593076	.	.	.	.	.	.
	22.8018	0.593076	.	.	.	.	.	.
	22.8018	0.593076	.	.	.	.	.	.
	22.8342	0.593076	.	.	.	.	.	.
	22.8342	0.590846	.	.	.	.	.	.
	22.9325	0.590846	.	.	.	.	.	.
	22.9325	0.588617	.	.	.	.	.	.
	23.0136	0.588617	.	.	.	.	.	.
	23.0136	0.586387	.	.	.	.	.	.
	23.0277	0.586387	.	.	.	.	.	.
	23.0277	0.586387	.	.	.	.	.	.
	23.079	0.586387	.	.	.	.	.	.
	23.079	0.584149	.	.	.	.	.	.
	23.2247	0.584149	.	.	.	.	.	.
	23.2247	0.581911	.	.	.	.	.	.
	23.2401	0.581911	.	.	.	.	.	.
	23.2401	0.581911	.	.	.	.	.	.
	23.2978	0.581911	.	.	.	.	.	.
	23.2978	0.579664	.	.	.	.	.	.
	23.4767	0.579664	.	.	.	.	.	.
	23.4767	0.577417	.	.	.	.	.	.
	23.5141	0.577417	.	.	.	.	.	.
	23.5141	0.577417	.	.	.	.	.	.
	23.5468	0.577417	.	.	.	.	.	.
	23.5468	0.575162	.	.	.	.	.	.
	23.5524	0.575162	.	.	.	.	.	.
	23.5524	0.572906	.	.	.	.	.	.
	23.6082	0.572906	.	.	.	.	.	.
	23.6082	0.570651	.	.	.	.	.	.
	23.686	0.570651	.	.	.	.	.	.
	23.686	0.568395	.	.	.	.	.	.
	23.7141	0.568395	.	.	.	.	.	.
	23.7141	0.56614	.	.	.	.	.	.
	23.9145	0.56614	.	.	.	.	.	.
	23.9145	0.563884	.	.	.	.	.	.
	24.4906	0.563884	.	.	.	.	.	.
	24.4906	0.563884	.	.	.	.	.	.
	24.5455	0.563884	.	.	.	.	.	.
	24.5455	0.563884	.	.	.	.	.	.
	24.6582	0.563884	.	.	.	.	.	.
	24.6582	0.563884	.	.	.	.	.	.
	24.7583	0.563884	.	.	.	.	.	.
	24.7583	0.561601	.	.	.	.	.	.
	24.8616	0.561601	.	.	.	.	.	.
	24.8616	0.559318	.	.	.	.	.	.
	24.8868	0.559318	.	.	.	.	.	.
	24.8868	0.557035	.	.	.	.	.	.
	24.9344	0.557035	.	.	.	.	.	.
	24.9344	0.554752	.	.	.	.	.	.
	25.0925	0.554752	.	.	.	.	.	.
	25.0925	0.55247	.	.	.	.	.	.
	25.187	0.55247	.	.	.	.	.	.
	25.187	0.550187	.	.	.	.	.	.
	25.5186	0.550187	.	.	.	.	.	.
	25.5186	0.550187	.	.	.	.	.	.
	25.683	0.550187	.	.	.	.	.	.
	25.683	0.550187	.	.	.	.	.	.
	25.7951	0.550187	.	.	.	.	.	.
	25.7951	0.550187	.	.	.	.	.	.
	25.8176	0.550187	.	.	.	.	.	.
	25.8176	0.547875	.	.	.	.	.	.
	25.9209	0.547875	.	.	.	.	.	.
	25.9209	0.545563	.	.	.	.	.	.
	26.0748	0.545563	.	.	.	.	.	.
	26.0748	0.543251	.	.	.	.	.	.
	26.1183	0.543251	.	.	.	.	.	.
	26.1183	0.54094	.	.	.	.	.	.
	26.3658	0.54094	.	.	.	.	.	.
	26.3658	0.538628	.	.	.	.	.	.
	26.4021	0.538628	.	.	.	.	.	.
	26.4021	0.536316	.	.	.	.	.	.
	26.5376	0.536316	.	.	.	.	.	.
	26.5376	0.534005	.	.	.	.	.	.
	26.563	0.534005	.	.	.	.	.	.
	26.563	0.531693	.	.	.	.	.	.
	26.6313	0.531693	.	.	.	.	.	.
	26.6313	0.531693	.	.	.	.	.	.
	26.6992	0.531693	.	.	.	.	.	.
	26.6992	0.529371	.	.	.	.	.	.
	26.6998	0.529371	.	.	.	.	.	.
	26.6998	0.527049	.	.	.	.	.	.
	26.8172	0.527049	.	.	.	.	.	.
	26.8172	0.527049	.	.	.	.	.	.
	26.9287	0.527049	.	.	.	.	.	.
	26.9287	0.527049	.	.	.	.	.	.
	27.0729	0.527049	.	.	.	.	.	.
	27.0729	0.524707	.	.	.	.	.	.
	27.1278	0.524707	.	.	.	.	.	.
	27.1278	0.524707	.	.	.	.	.	.
	27.1524	0.524707	.	.	.	.	.	.
	27.1524	0.522354	.	.	.	.	.	.
	27.1778	0.522354	.	.	.	.	.	.
	27.1778	0.520001	.	.	.	.	.	.
	27.3765	0.520001	.	.	.	.	.	.
	27.3765	0.517648	.	.	.	.	.	.
	27.5112	0.517648	.	.	.	.	.	.
	27.5112	0.517648	.	.	.	.	.	.
	27.5712	0.517648	.	.	.	.	.	.
	27.5712	0.517648	.	.	.	.	.	.
	27.6207	0.517648	.	.	.	.	.	.
	27.6207	0.515274	.	.	.	.	.	.
	27.8405	0.515274	.	.	.	.	.	.
	27.8405	0.512899	.	.	.	.	.	.
	27.9573	0.512899	.	.	.	.	.	.
	27.9573	0.510525	.	.	.	.	.	.
	28.0517	0.510525	.	.	.	.	.	.
	28.0517	0.50815	.	.	.	.	.	.
	28.0749	0.50815	.	.	.	.	.	.
	28.0749	0.505775	.	.	.	.	.	.
	28.1424	0.505775	.	.	.	.	.	.
	28.1424	0.503401	.	.	.	.	.	.
	28.2085	0.503401	.	.	.	.	.	.
	28.2085	0.501026	.	.	.	.	.	.
	28.3407	0.501026	.	.	.	.	.	.
	28.3407	0.498652	.	.	.	.	.	.
	28.395	0.498652	.	.	.	.	.	.
	28.395	0.496277	.	.	.	.	.	.
	28.4249	0.496277	.	.	.	.	.	.
	28.4249	0.496277	.	.	.	.	.	.
	28.5621	0.496277	.	.	.	.	.	.
	28.5621	0.496277	.	.	.	.	.	.
	28.6304	0.496277	.	.	.	.	.	.
	28.6304	0.496277	.	.	.	.	.	.
	29.0869	0.496277	.	.	.	.	.	.
	29.0869	0.496277	.	.	.	.	.	.
	29.2279	0.496277	.	.	.	.	.	.
	29.2279	0.493856	.	.	.	.	.	.
	29.8467	0.493856	.	.	.	.	.	.
	29.8467	0.493856	.	.	.	.	.	.
	29.8639	0.493856	.	.	.	.	.	.
	29.8639	0.493856	.	.	.	.	.	.
	30.0173	0.493856	.	.	.	.	.	.
	30.0173	0.493856	.	.	.	.	.	.
	30.0456	0.493856	.	.	.	.	.	.
	30.0456	0.493856	.	.	.	.	.	.
	30.8072	0.493856	.	.	.	.	.	.
	30.8072	0.491387	.	.	.	.	.	.
	30.9903	0.491387	.	.	.	.	.	.
	30.9903	0.491387	.	.	.	.	.	.
	31.1382	0.491387	.	.	.	.	.	.
	31.1382	0.488905	.	.	.	.	.	.
	31.1406	0.488905	.	.	.	.	.	.
	31.1406	0.488905	.	.	.	.	.	.
	31.467	0.488905	.	.	.	.	.	.
	31.467	0.486411	.	.	.	.	.	.
	31.4789	0.486411	.	.	.	.	.	.
	31.4789	0.483917	.	.	.	.	.	.
	31.6093	0.483917	.	.	.	.	.	.
	31.6093	0.483917	.	.	.	.	.	.
	31.8217	0.483917	.	.	.	.	.	.
	31.8217	0.483917	.	.	.	.	.	.
	32.0023	0.483917	.	.	.	.	.	.
	32.0023	0.481396	.	.	.	.	.	.
	32.0318	0.481396	.	.	.	.	.	.
	32.0318	0.478876	.	.	.	.	.	.
	32.2847	0.478876	.	.	.	.	.	.
	32.2847	0.478876	.	.	.	.	.	.
	32.4089	0.478876	.	.	.	.	.	.
	32.4089	0.478876	.	.	.	.	.	.
	32.6315	0.478876	.	.	.	.	.	.
	32.6315	0.478876	.	.	.	.	.	.
	32.7776	0.478876	.	.	.	.	.	.
	32.7776	0.476315	.	.	.	.	.	.
	33.0209	0.476315	.	.	.	.	.	.
	33.0209	0.473754	.	.	.	.	.	.
	33.3198	0.473754	.	.	.	.	.	.
	33.3198	0.471193	.	.	.	.	.	.
	33.3793	0.471193	.	.	.	.	.	.
	33.3793	0.468632	.	.	.	.	.	.
	33.8289	0.468632	.	.	.	.	.	.
	33.8289	0.468632	.	.	.	.	.	.
	33.9043	0.468632	.	.	.	.	.	.
	33.9043	0.468632	.	.	.	.	.	.
	33.9721	0.468632	.	.	.	.	.	.
	33.9721	0.468632	.	.	.	.	.	.
	34.4512	0.468632	.	.	.	.	.	.
	34.4512	0.468632	.	.	.	.	.	.
	34.6574	0.468632	.	.	.	.	.	.
	34.6574	0.468632	.	.	.	.	.	.
	34.7477	0.468632	.	.	.	.	.	.
	34.7477	0.466	.	.	.	.	.	.
	34.9721	0.466	.	.	.	.	.	.
	34.9721	0.466	.	.	.	.	.	.
	35.0054	0.466	.	.	.	.	.	.
	35.0054	0.466	.	.	.	.	.	.
	35.0933	0.466	.	.	.	.	.	.
	35.0933	0.466	.	.	.	.	.	.
	35.6099	0.466	.	.	.	.	.	.
	35.6099	0.463321	.	.	.	.	.	.
	35.7019	0.463321	.	.	.	.	.	.
	35.7019	0.460643	.	.	.	.	.	.
	35.7849	0.460643	.	.	.	.	.	.
	35.7849	0.457965	.	.	.	.	.	.
	35.8331	0.457965	.	.	.	.	.	.
	35.8331	0.457965	.	.	.	.	.	.
	35.9509	0.457965	.	.	.	.	.	.
	35.9509	0.455271	.	.	.	.	.	.
	36.1009	0.455271	.	.	.	.	.	.
	36.1009	0.452577	.	.	.	.	.	.
	36.4594	0.452577	.	.	.	.	.	.
	36.4594	0.452577	.	.	.	.	.	.
	36.7806	0.452577	.	.	.	.	.	.
	36.7806	0.449867	.	.	.	.	.	.
	36.8272	0.449867	.	.	.	.	.	.
	36.8272	0.449867	.	.	.	.	.	.
	36.8367	0.449867	.	.	.	.	.	.
	36.8367	0.447141	.	.	.	.	.	.
	36.9101	0.447141	.	.	.	.	.	.
	36.9101	0.444414	.	.	.	.	.	.
	36.9599	0.444414	.	.	.	.	.	.
	36.9599	0.444414	.	.	.	.	.	.
	37.107	0.444414	.	.	.	.	.	.
	37.107	0.441671	.	.	.	.	.	.
	37.1493	0.441671	.	.	.	.	.	.
	37.1493	0.438928	.	.	.	.	.	.
	37.4608	0.438928	.	.	.	.	.	.
	37.4608	0.438928	.	.	.	.	.	.
	37.4659	0.438928	.	.	.	.	.	.
	37.4659	0.438928	.	.	.	.	.	.
	37.6139	0.438928	.	.	.	.	.	.
	37.6139	0.438928	.	.	.	.	.	.
	37.6639	0.438928	.	.	.	.	.	.
	37.6639	0.436132	.	.	.	.	.	.
	37.7946	0.436132	.	.	.	.	.	.
	37.7946	0.433336	.	.	.	.	.	.
	37.8988	0.433336	.	.	.	.	.	.
	37.8988	0.430541	.	.	.	.	.	.
	37.96	0.430541	.	.	.	.	.	.
	37.96	0.427745	.	.	.	.	.	.
	38.0177	0.427745	.	.	.	.	.	.
	38.0177	0.427745	.	.	.	.	.	.
	38.1126	0.427745	.	.	.	.	.	.
	38.1126	0.424931	.	.	.	.	.	.
	38.2703	0.424931	.	.	.	.	.	.
	38.2703	0.422117	.	.	.	.	.	.
	38.3515	0.422117	.	.	.	.	.	.
	38.3515	0.419303	.	.	.	.	.	.
	38.4207	0.419303	.	.	.	.	.	.
	38.4207	0.419303	.	.	.	.	.	.
	38.7824	0.419303	.	.	.	.	.	.
	38.7824	0.419303	.	.	.	.	.	.
	38.959	0.419303	.	.	.	.	.	.
	38.959	0.41645	.	.	.	.	.	.
	39.0708	0.41645	.	.	.	.	.	.
	39.0708	0.413598	.	.	.	.	.	.
	39.2488	0.413598	.	.	.	.	.	.
	39.2488	0.413598	.	.	.	.	.	.
	39.3531	0.413598	.	.	.	.	.	.
	39.3531	0.413598	.	.	.	.	.	.
	39.379	0.413598	.	.	.	.	.	.
	39.379	0.410706	.	.	.	.	.	.
	39.5268	0.410706	.	.	.	.	.	.
	39.5268	0.410706	.	.	.	.	.	.
	39.9825	0.410706	.	.	.	.	.	.
	39.9825	0.407793	.	.	.	.	.	.
	40.0465	0.407793	.	.	.	.	.	.
	40.0465	0.40488	.	.	.	.	.	.
	40.1487	0.40488	.	.	.	.	.	.
	40.1487	0.40488	.	.	.	.	.	.
	40.195	0.40488	.	.	.	.	.	.
	40.195	0.40488	.	.	.	.	.	.
	40.2493	0.40488	.	.	.	.	.	.
	40.2493	0.40488	.	.	.	.	.	.
	40.872	0.40488	.	.	.	.	.	.
	40.872	0.401903	.	.	.	.	.	.
	40.9129	0.401903	.	.	.	.	.	.
	40.9129	0.398926	.	.	.	.	.	.
	40.9145	0.398926	.	.	.	.	.	.
	40.9145	0.395949	.	.	.	.	.	.
	40.9452	0.395949	.	.	.	.	.	.
	40.9452	0.392972	.	.	.	.	.	.
	41.2283	0.392972	.	.	.	.	.	.
	41.2283	0.392972	.	.	.	.	.	.
	41.2932	0.392972	.	.	.	.	.	.
	41.2932	0.389972	.	.	.	.	.	.
	41.6216	0.389972	.	.	.	.	.	.
	41.6216	0.386972	.	.	.	.	.	.
	41.662	0.386972	.	.	.	.	.	.
	41.662	0.383972	.	.	.	.	.	.
	41.6676	0.383972	.	.	.	.	.	.
	41.6676	0.383972	.	.	.	.	.	.
	41.7798	0.383972	.	.	.	.	.	.
	41.7798	0.383972	.	.	.	.	.	.
	41.911	0.383972	.	.	.	.	.	.
	41.911	0.380925	.	.	.	.	.	.
	42.1729	0.380925	.	.	.	.	.	.
	42.1729	0.377877	.	.	.	.	.	.
	42.1906	0.377877	.	.	.	.	.	.
	42.1906	0.377877	.	.	.	.	.	.
	42.3128	0.377877	.	.	.	.	.	.
	42.3128	0.374805	.	.	.	.	.	.
	42.6011	0.374805	.	.	.	.	.	.
	42.6011	0.374805	.	.	.	.	.	.
	42.6623	0.374805	.	.	.	.	.	.
	42.6623	0.371708	.	.	.	.	.	.
	42.7018	0.371708	.	.	.	.	.	.
	42.7018	0.36861	.	.	.	.	.	.
	42.913	0.36861	.	.	.	.	.	.
	42.913	0.365513	.	.	.	.	.	.
	42.9323	0.365513	.	.	.	.	.	.
	42.9323	0.365513	.	.	.	.	.	.
	43.0362	0.365513	.	.	.	.	.	.
	43.0362	0.365513	.	.	.	.	.	.
	43.0869	0.365513	.	.	.	.	.	.
	43.0869	0.362362	.	.	.	.	.	.
	43.1225	0.362362	.	.	.	.	.	.
	43.1225	0.362362	.	.	.	.	.	.
	43.3272	0.362362	.	.	.	.	.	.
	43.3272	0.359183	.	.	.	.	.	.
	43.7306	0.359183	.	.	.	.	.	.
	43.7306	0.356004	.	.	.	.	.	.
	43.8445	0.356004	.	.	.	.	.	.
	43.8445	0.356004	.	.	.	.	.	.
	44.1329	0.356004	.	.	.	.	.	.
	44.1329	0.356004	.	.	.	.	.	.
	44.2104	0.356004	.	.	.	.	.	.
	44.2104	0.352768	.	.	.	.	.	.
	44.4729	0.352768	.	.	.	.	.	.
	44.4729	0.352768	.	.	.	.	.	.
	44.516	0.352768	.	.	.	.	.	.
	44.516	0.349502	.	.	.	.	.	.
	44.6969	0.349502	.	.	.	.	.	.
	44.6969	0.349502	.	.	.	.	.	.
	45.0717	0.349502	.	.	.	.	.	.
	45.0717	0.349502	.	.	.	.	.	.
	45.1086	0.349502	.	.	.	.	.	.
	45.1086	0.346173	.	.	.	.	.	.
	45.1778	0.346173	.	.	.	.	.	.
	45.1778	0.346173	.	.	.	.	.	.
	45.2173	0.346173	.	.	.	.	.	.
	45.2173	0.346173	.	.	.	.	.	.
	45.5355	0.346173	.	.	.	.	.	.
	45.5355	0.342779	.	.	.	.	.	.
	45.8674	0.342779	.	.	.	.	.	.
	45.8674	0.339385	.	.	.	.	.	.
	46.0488	0.339385	.	.	.	.	.	.
	46.0488	0.335991	.	.	.	.	.	.
	46.1378	0.335991	.	.	.	.	.	.
	46.1378	0.335991	.	.	.	.	.	.
	46.1543	0.335991	.	.	.	.	.	.
	46.1543	0.335991	.	.	.	.	.	.
	46.3986	0.335991	.	.	.	.	.	.
	46.3986	0.332528	.	.	.	.	.	.
	46.7641	0.332528	.	.	.	.	.	.
	46.7641	0.332528	.	.	.	.	.	.
	47.1204	0.332528	.	.	.	.	.	.
	47.1204	0.329027	.	.	.	.	.	.
	47.2295	0.329027	.	.	.	.	.	.
	47.2295	0.329027	.	.	.	.	.	.
	47.5417	0.329027	.	.	.	.	.	.
	47.5417	0.325489	.	.	.	.	.	.
	47.6906	0.325489	.	.	.	.	.	.
	47.6906	0.325489	.	.	.	.	.	.
	47.7761	0.325489	.	.	.	.	.	.
	47.7761	0.325489	.	.	.	.	.	.
	47.8852	0.325489	.	.	.	.	.	.
	47.8852	0.321873	.	.	.	.	.	.
	47.9721	0.321873	.	.	.	.	.	.
	47.9721	0.318256	.	.	.	.	.	.
	48.1771	0.318256	.	.	.	.	.	.
	48.1771	0.318256	.	.	.	.	.	.
	48.5391	0.318256	.	.	.	.	.	.
	48.5391	0.314598	.	.	.	.	.	.
	48.6695	0.314598	.	.	.	.	.	.
	48.6695	0.314598	.	.	.	.	.	.
	48.7251	0.314598	.	.	.	.	.	.
	48.7251	0.310897	.	.	.	.	.	.
	48.9317	0.310897	.	.	.	.	.	.
	48.9317	0.310897	.	.	.	.	.	.
	49.1126	0.310897	.	.	.	.	.	.
	49.1126	0.310897	.	.	.	.	.	.
	49.2798	0.310897	.	.	.	.	.	.
	49.2798	0.310897	.	.	.	.	.	.
	49.5802	0.310897	.	.	.	.	.	.
	49.5802	0.310897	.	.	.	.	.	.
	49.7678	0.310897	.	.	.	.	.	.
	49.7678	0.310897	.	.	.	.	.	.
	50.2133	0.310897	.	.	.	.	.	.
	50.2133	0.310897	.	.	.	.	.	.
	50.4311	0.310897	.	.	.	.	.	.
	50.4311	0.310897	.	.	.	.	.	.
	50.8649	0.310897	.	.	.	.	.	.
	50.8649	0.310897	.	.	.	.	.	.
	50.9706	0.310897	.	.	.	.	.	.
	50.9706	0.310897	.	.	.	.	.	.
	51.0103	0.310897	.	.	.	.	.	.
	51.0103	0.310897	.	.	.	.	.	.
	51.097	0.310897	.	.	.	.	.	.
	51.097	0.306696	.	.	.	.	.	.
	51.1427	0.306696	.	.	.	.	.	.
	51.1427	0.302494	.	.	.	.	.	.
	51.3018	0.302494	.	.	.	.	.	.
	51.3018	0.302494	.	.	.	.	.	.
	51.3024	0.302494	.	.	.	.	.	.
	51.3024	0.302494	.	.	.	.	.	.
	51.7217	0.302494	.	.	.	.	.	.
	51.7217	0.298173	.	.	.	.	.	.
	51.8898	0.298173	.	.	.	.	.	.
	51.8898	0.298173	.	.	.	.	.	.
	52.1919	0.298173	.	.	.	.	.	.
	52.1919	0.298173	.	.	.	.	.	.
	52.3146	0.298173	.	.	.	.	.	.
	52.3146	0.293723	.	.	.	.	.	.
	52.3798	0.293723	.	.	.	.	.	.
	52.3798	0.293723	.	.	.	.	.	.
	52.4208	0.293723	.	.	.	.	.	.
	52.4208	0.289204	.	.	.	.	.	.
	52.664	0.289204	.	.	.	.	.	.
	52.664	0.289204	.	.	.	.	.	.
	52.7393	0.289204	.	.	.	.	.	.
	52.7393	0.284613	.	.	.	.	.	.
	52.7878	0.284613	.	.	.	.	.	.
	52.7878	0.284613	.	.	.	.	.	.
	53.0186	0.284613	.	.	.	.	.	.
	53.0186	0.279948	.	.	.	.	.	.
	53.2317	0.279948	.	.	.	.	.	.
	53.2317	0.275282	.	.	.	.	.	.
	53.4423	0.275282	.	.	.	.	.	.
	53.4423	0.275282	.	.	.	.	.	.
	53.5496	0.275282	.	.	.	.	.	.
	53.5496	0.275282	.	.	.	.	.	.
	53.6509	0.275282	.	.	.	.	.	.
	53.6509	0.270452	.	.	.	.	.	.
	53.8774	0.270452	.	.	.	.	.	.
	53.8774	0.270452	.	.	.	.	.	.
	53.9992	0.270452	.	.	.	.	.	.
	53.9992	0.270452	.	.	.	.	.	.
	54.3242	0.270452	.	.	.	.	.	.
	54.3242	0.270452	.	.	.	.	.	.
	54.3927	0.270452	.	.	.	.	.	.
	54.3927	0.265349	.	.	.	.	.	.
	54.4184	0.265349	.	.	.	.	.	.
	54.4184	0.265349	.	.	.	.	.	.
	54.4187	0.265349	.	.	.	.	.	.
	54.4187	0.265349	.	.	.	.	.	.
	54.4914	0.265349	.	.	.	.	.	.
	54.4914	0.260043	.	.	.	.	.	.
	54.5038	0.260043	.	.	.	.	.	.
	54.5038	0.254736	.	.	.	.	.	.
	54.5783	0.254736	.	.	.	.	.	.
	54.5783	0.249428	.	.	.	.	.	.
	54.597	0.249428	.	.	.	.	.	.
	54.597	0.244121	.	.	.	.	.	.
	54.6034	0.244121	.	.	.	.	.	.
	54.6034	0.238815	.	.	.	.	.	.
	54.8397	0.238815	.	.	.	.	.	.
	54.8397	0.238815	.	.	.	.	.	.
	54.9189	0.238815	.	.	.	.	.	.
	54.9189	0.233387	.	.	.	.	.	.
	55.0086	0.233387	.	.	.	.	.	.
	55.0086	0.227959	.	.	.	.	.	.
	55.2342	0.227959	.	.	.	.	.	.
	55.2342	0.222532	.	.	.	.	.	.
	55.3436	0.222532	.	.	.	.	.	.
	55.3436	0.222532	.	.	.	.	.	.
	55.3892	0.222532	.	.	.	.	.	.
	55.3892	0.216968	.	.	.	.	.	.
	55.5512	0.216968	.	.	.	.	.	.
	55.5512	0.211405	.	.	.	.	.	.
	55.5663	0.211405	.	.	.	.	.	.
	55.5663	0.205842	.	.	.	.	.	.
	55.6611	0.205842	.	.	.	.	.	.
	55.6611	0.205842	.	.	.	.	.	.
	55.6684	0.205842	.	.	.	.	.	.
	55.6684	0.200124	.	.	.	.	.	.
	55.7397	0.200124	.	.	.	.	.	.
	55.7397	0.200124	.	.	.	.	.	.
	55.9013	0.200124	.	.	.	.	.	.
	55.9013	0.200124	.	.	.	.	.	.
	55.9934	0.200124	.	.	.	.	.	.
	55.9934	0.19406	.	.	.	.	.	.
	56.2817	0.19406	.	.	.	.	.	.
	56.2817	0.19406	.	.	.	.	.	.
	56.6458	0.19406	.	.	.	.	.	.
	56.6458	0.19406	.	.	.	.	.	.
	56.8308	0.19406	.	.	.	.	.	.
	56.8308	0.19406	.	.	.	.	.	.
	56.8538	0.19406	.	.	.	.	.	.
	56.8538	0.19406	.	.	.	.	.	.
	57.1687	0.19406	.	.	.	.	.	.
	57.1687	0.19406	.	.	.	.	.	.
	57.2124	0.19406	.	.	.	.	.	.
	57.2124	0.19406	.	.	.	.	.	.
	57.2561	0.19406	.	.	.	.	.	.
	57.2561	0.19406	.	.	.	.	.	.
	57.6306	0.19406	.	.	.	.	.	.
	57.6306	0.19406	.	.	.	.	.	.
	57.8754	0.19406	.	.	.	.	.	.
	57.8754	0.19406	.	.	.	.	.	.
	58.4693	0.19406	.	.	.	.	.	.
	58.4693	0.19406	.	.	.	.	.	.
	58.5696	0.19406	.	.	.	.	.	.
	58.5696	0.19406	.	.	.	.	.	.
	58.8255	0.19406	.	.	.	.	.	.
	58.8255	0.19406	.	.	.	.	.	.
	58.8848	0.19406	.	.	.	.	.	.
	58.8848	0.19406	.	.	.	.	.	.
	58.886	0.19406	.	.	.	.	.	.
	58.886	0.19406	.	.	.	.	.	.
	58.9859	0.19406	.	.	.	.	.	.
	58.9859	0.19406	.	.	.	.	.	.
	59.0167	0.19406	.	.	.	.	.	.
	59.0167	0.19406	.	.	.	.	.	.
	59.0773	0.19406	.	.	.	.	.	.
	59.0773	0.19406	.	.	.	.	.	.
	59.1778	0.19406	.	.	.	.	.	.
	59.1778	0.19406	.	.	.	.	.	.
	59.2552	0.19406	.	.	.	.	.	.
	59.2552	0.19406	.	.	.	.	.	.
	59.4138	0.19406	.	.	.	.	.	.
	59.4138	0.19406	.	.	.	.	.	.
	59.4973	0.19406	.	.	.	.	.	.
	59.4973	0.19406	.	.	.	.	.	.
	59.6572	0.19406	.	.	.	.	.	.
	59.6572	0.19406	.	.	.	.	.	.
	59.793	0.19406	.	.	.	.	.	.
	59.793	0.19406	.	.	.	.	.	.
	59.9297	0.19406	.	.	.	.	.	.
	59.9297	0.19406	.	.	.	.	.	.
	60.0008	0.19406	.	.	.	.	.	.
	60.0008	0.19406	.	.	.	.	.	.
	60.001	0.19406	.	.	.	.	.	.
	60.001	0.19406	.	.	.	.	.	.
	60.0014	0.19406	.	.	.	.	.	.
	60.0014	0.19406	.	.	.	.	.	.
	60.0018	0.19406	.	.	.	.	.	.
	60.0018	0.19406	.	.	.	.	.	.
	60.0021	0.19406	.	.	.	.	.	.
	60.0021	0.19406	.	.	.	.	.	.
	60.0024	0.19406	.	.	.	.	.	.
	60.0024	0.19406	.	.	.	.	.	.
	60.0026	0.19406	.	.	.	.	.	.
	60.0026	0.19406	.	.	.	.	.	.
	60.0028	0.19406	.	.	.	.	.	.
	60.0028	0.19406	.	.	.	.	.	.

## Sheet: SM 6a
	Supplementary Material 6. TTD standard parametric survival analyses: nivolumab and everolimus for second-line treatment.
	Time	KM Curve	Time	Weibull	Log-normal	Log-logistic	Exponential	Gompertz
	0	1	0	1	1	1	1	1
	0.164271	1	1	0.919273	0.953388	0.94512	0.915008	0.902907
	0.164271	0.997537	2	0.842987	0.859314	0.860788	0.83724	0.816904
	0.295688	0.997537	3	0.772294	0.765911	0.772532	0.766081	0.74057
	0.295688	0.995074	4	0.707087	0.682908	0.689448	0.700971	0.672685
	0.361396	0.995074	5	0.647083	0.61112	0.614859	0.641394	0.612195
	0.361396	0.992611	6	0.59195	0.549363	0.549427	0.586881	0.558193
	0.459959	0.992611	7	0.541344	0.496133	0.49264	0.537	0.509894
	0.459959	0.990148	8	0.494932	0.450045	0.443549	0.49136	0.466615
	0.492813	0.990148	9	0.452393	0.409924	0.401113	0.449598	0.427766
	0.492813	0.985222	10	0.413423	0.374805	0.364352	0.411386	0.392832
	0.62423	0.985222	11	0.377738	0.343898	0.332395	0.376422	0.361365
	0.62423	0.982759	12	0.345074	0.316559	0.304501	0.344429	0.332973
	0.689938	0.982759	13	0.315185	0.292262	0.280045	0.315155	0.307312
	0.689938	0.980296	14	0.287843	0.270571	0.258505	0.28837	0.284084
	0.722793	0.980296	15	0.262837	0.251127	0.239448	0.26386	0.263023
	0.722793	0.972906	16	0.239973	0.23363	0.222513	0.241434	0.243898
	0.821355	0.972906	17	0.219072	0.21783	0.2074	0.220915	0.226505
	0.821355	0.970443	18	0.199968	0.203514	0.193857	0.202138	0.210663
	0.887064	0.970443	19	0.182511	0.190503	0.181675	0.184958	0.196212
	0.887064	0.963054	20	0.166562	0.178643	0.170677	0.169238	0.183012
	0.919918	0.963054	21	0.151991	0.167804	0.160712	0.154855	0.170937
	0.919918	0.960591	22	0.138683	0.157872	0.151655	0.141693	0.159877
	0.985626	0.960591	23	0.126528	0.14875	0.143395	0.12965	0.149732
	0.985626	0.955665	24	0.11543	0.140353	0.135842	0.118631	0.140414
	1.01848	0.955665	25	0.105296	0.132606	0.128914	0.108549	0.131845
	1.01848	0.953202	26	0.0960448	0.125446	0.122545	0.0993228	0.123955
	1.08419	0.953202	27	0.0875998	0.118816	0.116673	0.0908811	0.11668
	1.08419	0.950739	28	0.0798916	0.112664	0.111247	0.083157	0.109965
	1.1499	0.950739	29	0.0728567	0.106947	0.106222	0.0760893	0.103759
	1.1499	0.948276	30	0.0664369	0.101626	0.101559	0.0696223	0.0980166
	1.18275	0.948276	31	0.0605788	0.0966649	0.0972224	0.063705	0.0926974
	1.18275	0.94335	32	0.0552338	0.0920333	0.0931816	0.0582906	0.0877645
	1.21561	0.94335	33	0.0503573	0.087703	0.0894096	0.0533364	0.0831848
	1.21561	0.938424	34	0.0459087	0.0836491	0.0858823	0.0488032	0.0789284
	1.24846	0.938424	35	0.0418508	0.079849	0.0825785	0.0446553	0.0749683
	1.24846	0.935961	36	0.0381493	0.0762825	0.0794789	0.04086	0.0712801
	1.41273	0.935961	37	0.0347734	0.0729313	0.0765666	0.0373872	0.0678416
	1.41273	0.931034	38	0.0316946	0.0697788	0.0738263	0.0342096	0.0646327
	1.44559	0.931034	39	0.0288869	0.0668101	0.0712442	0.0313021	0.0616351
	1.44559	0.928571	40	0.0263266	0.0640116	0.068808	0.0286417	0.0588322
	1.51129	0.928571	41	0.023992	0.0613708	0.0665064	0.0262073	0.056209
	1.51129	0.918719	42	0.0218635	0.0588764	0.0643294	0.0239799	0.0537517
	1.54415	0.918719	43	0.0199228	0.0565182	0.0622678	0.0219418	0.0514476
	1.54415	0.916256	44	0.0181536	0.0542868	0.0603134	0.020077	0.0492854
	1.577	0.916256	45	0.0165408	0.0521734	0.0584585	0.0183706	0.0472545
	1.577	0.913793	46	0.0150706	0.0501702	0.0566962	0.0168092	0.0453453
	1.70842	0.913793	47	0.0137305	0.04827	0.0550202	0.0153806	0.0435491
	1.70842	0.91133	48	0.0125091	0.0464659	0.0534248	0.0140734	0.0418578
	1.77413	0.91133	49	0.0113958	0.0447519	0.0519047	0.0128772	0.0402639
	1.77413	0.908867	50	0.0103812	0.0431223	0.050455	0.0117828	0.0387608
	1.80698	0.908867	51	0.0094566	0.0415718	0.0490713	0.0107813	0.0373421
	1.80698	0.906404	52	0.008614	0.0400955	0.0477495	0.009865	0.0360022
	1.83984	0.906404	53	0.0078461	0.0386891	0.0464858	0.0090266	0.0347356
	1.83984	0.903941	54	0.0071465	0.0373483	0.0452766	0.0082594	0.0335375
	1.87269	0.903941	55	0.006509	0.0360692	0.0441188	0.0075574	0.0324035
	1.87269	0.886699	56	0.0059282	0.0348483	0.0430094	0.0069151	0.0313292
	1.90554	0.886699	57	0.005399	0.0336823	0.0419457	0.0063274	0.030311
	1.90554	0.874384	58	0.0049168	0.032568	0.0409249	0.0057896	0.0293452
	1.9384	0.874384	59	0.0044776	0.0315026	0.0399448	0.0052975	0.0284286
	1.9384	0.857143	60	0.0040775	0.0304833	0.0390031	0.0048473	0.027558
	1.97125	0.857143	61	0.003713	0.0295077	0.0380978	0.0044353	0.0267306
	1.97125	0.847291	62	0.003381	0.0285734	0.0372269	0.0040583	0.0259439
	2.00411	0.847291	63	0.0030786	0.0276782	0.0363887	0.0037134	0.0251953
	2.00411	0.844828	64	0.0028031	0.02682	0.0355814	0.0033978	0.0244827
	2.03696	0.844828	65	0.0025522	0.0259969	0.0348035	0.003109	0.0238038
	2.03696	0.842364	66	0.0023237	0.0252072	0.0340535	0.0028448	0.0231567
	2.10267	0.842364	67	0.0021156	0.0244491	0.03333	0.002603	0.0225396
	2.10267	0.837438	68	0.0019261	0.023721	0.0326318	0.0023818	0.0219508
	2.13552	0.837438	69	0.0017535	0.0230215	0.0319576	0.0021793	0.0213887
	2.13552	0.834975	70	0.0015963	0.0223491	0.0313063	0.0019941	0.0208517
	2.16838	0.834975	71	0.0014532	0.0217026	0.0306769	0.0018246	0.0203385
	2.16838	0.832512	72	0.0013228	0.0210806	0.0300682	0.0016695	0.0198479
	2.20123	0.832512	73	0.0012042	0.0204821	0.0294794	0.0015276	0.0193785
	2.20123	0.827586	74	0.0010961	0.0199059	0.0289096	0.0013978	0.0189292
	2.26694	0.827586	75	0.0009977	0.0193509	0.0283579	0.001279	0.018499
	2.26694	0.825123	76	0.0009081	0.0188163	0.0278235	0.0011703	0.0180869
	2.29979	0.825123	77	0.0008266	0.018301	0.0273057	0.0010708	0.0176919
	2.29979	0.820197	78	0.0007523	0.0178042	0.0268038	0.0009798	0.0173132
	2.33265	0.820197	79	0.0006847	0.017325	0.0263171	0.0008965	0.0169499
	2.33265	0.812808	80	0.0006232	0.0168627	0.0258449	0.0008203	0.0166012
	2.3655	0.812808	81	0.0005672	0.0164166	0.0253867	0.0007506	0.0162665
	2.3655	0.800493	82	0.0005162	0.0159859	0.0249419	0.0006868	0.0159449
	2.39836	0.800493	83	0.0004697	0.01557	0.02451	0.0006285	0.015636
	2.39836	0.795566	84	0.0004275	0.0151682	0.0240904	0.000575	0.015339
	2.43121	0.795566	85	0.000389	0.0147799	0.0236826	0.0005262	0.0150535
	2.43121	0.79064	86	0.000354	0.0144047	0.0232863	0.0004814	0.0147788
	2.59548	0.79064	87	0.0003221	0.0140418	0.0229009	0.0004405	0.0145144
	2.59548	0.788177	88	0.0002931	0.0136909	0.022526	0.0004031	0.0142599
	2.75975	0.788177	89	0.0002667	0.0133514	0.0221612	0.0003688	0.0140148
	2.75975	0.785714	90	0.0002427	0.0130228	0.0218062	0.0003375	0.0137787
	2.79261	0.785714	91	0.0002208	0.0127048	0.0214606	0.0003088	0.0135511
	2.79261	0.780788	92	0.0002009	0.0123969	0.0211241	0.0002826	0.0133318
	2.85832	0.780788	93	0.0001828	0.0120987	0.0207962	0.0002585	0.0131202
	2.85832	0.778325	94	0.0001663	0.0118099	0.0204768	0.0002366	0.0129162
	2.92402	0.778325	95	0.0001513	0.01153	0.0201655	0.0002165	0.0127193
	2.92402	0.775862	96	0.0001377	0.0112587	0.019862	0.0001981	0.0125292
	3.02259	0.775862	97	0.0001252	0.0109957	0.0195661	0.0001812	0.0123457
	3.02259	0.773399	98	0.0001139	0.0107407	0.0192774	0.0001658	0.0121684
	3.12115	0.773399	99	0.0001037	0.0104933	0.0189958	0.0001517	0.0119972
	3.12115	0.770936	100	9.43e-05	0.0102534	0.018721	0.0001388	0.0118317
	3.18686	0.770936	101	8.58e-05	0.0100205	0.0184528	0.000127	0.0116717
	3.18686	0.76601	102	7.8e-05	0.0097946	0.0181909	0.0001162	0.0115171
	3.21971	0.76601	103	7.1e-05	0.0095752	0.0179352	0.0001064	0.0113675
	3.21971	0.763547	104	6.46e-05	0.0093622	0.0176854	9.73e-05	0.0112227
	3.25257	0.763547	105	5.87e-05	0.0091553	0.0174414	8.9e-05	0.0110827
	3.25257	0.758621	106	5.34e-05	0.0089544	0.017203	8.15e-05	0.0109471
	3.28542	0.758621	107	4.86e-05	0.0087591	0.01697	7.46e-05	0.0108158
	3.28542	0.756158	108	4.42e-05	0.0085694	0.0167422	6.82e-05	0.0106887
	3.31828	0.756158	109	4.02e-05	0.0083849	0.0165194	6.24e-05	0.0105656
	3.31828	0.751232	110	3.66e-05	0.0082056	0.0163016	5.71e-05	0.0104463
	3.35113	0.751232	111	3.33e-05	0.0080313	0.0160885	5.23e-05	0.0103307
	3.35113	0.748768	112	3.03e-05	0.0078617	0.0158801	4.78e-05	0.0102187
	3.38398	0.748768	113	2.75e-05	0.0076968	0.0156761	4.38e-05	0.01011
	3.38398	0.746305	114	2.5e-05	0.0075363	0.0154764	4e-05	0.0100047
	3.48255	0.746305	115	2.28e-05	0.0073802	0.015281	3.66e-05	0.0099025
	3.48255	0.743842	116	2.07e-05	0.0072282	0.0150897	3.35e-05	0.0098033
	3.5154	0.743842	117	1.88e-05	0.0070803	0.0149023	3.07e-05	0.0097072
	3.5154	0.738916	118	1.71e-05	0.0069362	0.0147188	2.81e-05	0.0096138
	3.54825	0.738916	119	1.56e-05	0.006796	0.014539	2.57e-05	0.0095232
	3.54825	0.736453	120	1.42e-05	0.0066593	0.0143629	2.35e-05	0.0094352
	3.58111	0.736453	121	1.29e-05	0.0065263	0.0141903	2.15e-05	0.0093497
	3.58111	0.73399	122	1.17e-05	0.0063966	0.0140212	1.97e-05	0.0092667
	3.64682	0.73399	123	1.06e-05	0.0062703	0.0138554	1.8e-05	0.0091861
	3.64682	0.731527	124	9.6796e-06	0.0061472	0.0136928	1.65e-05	0.0091078
	3.67967	0.731527	125	8.8018e-06	0.0060272	0.0135335	1.51e-05	0.0090317
	3.67967	0.724138	126	8.0035e-06	0.0059102	0.0133772	1.38e-05	0.0089577
	3.71253	0.724138	127	7.2774e-06	0.0057961	0.0132238	1.26e-05	0.0088858
	3.71253	0.706897	128	6.6172e-06	0.0056848	0.0130735	1.15e-05	0.0088159
	3.74538	0.706897	129	6.0167e-06	0.0055763	0.0129259	1.06e-05	0.0087479
	3.74538	0.682266	130	5.4706e-06	0.0054705	0.0127811	9.6659e-06	0.0086817
	3.77823	0.682266	131	4.974e-06	0.0053672	0.012639	8.8444e-06	0.0086174
	3.77823	0.67734	132	4.5225e-06	0.0052664	0.0124995	8.0927e-06	0.0085548
	3.81109	0.67734	133	4.1118e-06	0.0051681	0.0123626	7.4049e-06	0.008494
	3.81109	0.672414	134	3.7384e-06	0.0050721	0.0122282	6.7755e-06	0.0084347
	3.84394	0.672414	135	3.3989e-06	0.0049784	0.0120962	6.1997e-06	0.008377
	3.84394	0.665025	136	3.0901e-06	0.004887	0.0119666	5.6727e-06	0.0083209
	3.8768	0.665025	137	2.8094e-06	0.0047976	0.0118392	5.1906e-06	0.0082662
	3.8768	0.655172	138	2.5541e-06	0.0047104	0.0117141	4.7495e-06	0.008213
	3.94251	0.655172	139	2.322e-06	0.0046252	0.0115913	4.3458e-06	0.0081612
	3.94251	0.642857	140	2.1109e-06	0.004542	0.0114705	3.9764e-06	0.0081107
	4.00821	0.642857	141	1.919e-06	0.0044607	0.0113519	3.6385e-06	0.0080616
	4.00821	0.640394	142	1.7445e-06	0.0043812	0.0112353	3.3292e-06	0.0080137
	4.04107	0.640394	143	1.5859e-06	0.0043036	0.0111206	3.0463e-06	0.007967
	4.04107	0.637931	144	1.4417e-06	0.0042277	0.011008	2.7874e-06	0.0079216
	4.17248	0.637931	145	1.3106e-06	0.0041536	0.0108972	2.5505e-06	0.0078773
	4.17248	0.635468	146	1.1913e-06	0.0040811	0.0107882	2.3337e-06	0.0078341
	4.20534	0.635468	147	1.0829e-06	0.0040102	0.0106811	2.1353e-06	0.007792
	4.20534	0.633005	148	9.844e-07	0.0039409	0.0105758	1.9539e-06	0.007751
	4.3039	0.633005	149	8.9481e-07	0.0038731	0.0104722	1.7878e-06	0.007711
	4.3039	0.628079	150	8.1337e-07	0.0038068	0.0103702	1.6358e-06	0.007672
	4.40246	0.628079	.	.	.	.	.	.
	4.40246	0.625616	.	.	.	.	.	.
	4.46817	0.625616	.	.	.	.	.	.
	4.46817	0.623153	.	.	.	.	.	.
	4.63244	0.623153	.	.	.	.	.	.
	4.63244	0.615764	.	.	.	.	.	.
	4.6653	0.615764	.	.	.	.	.	.
	4.6653	0.613301	.	.	.	.	.	.
	4.69815	0.613301	.	.	.	.	.	.
	4.69815	0.610837	.	.	.	.	.	.
	4.96099	0.610837	.	.	.	.	.	.
	4.96099	0.603448	.	.	.	.	.	.
	4.99384	0.603448	.	.	.	.	.	.
	4.99384	0.600985	.	.	.	.	.	.
	5.0924	0.600985	.	.	.	.	.	.
	5.0924	0.598522	.	.	.	.	.	.
	5.12526	0.598522	.	.	.	.	.	.
	5.12526	0.596059	.	.	.	.	.	.
	5.22382	0.596059	.	.	.	.	.	.
	5.22382	0.593596	.	.	.	.	.	.
	5.25667	0.593596	.	.	.	.	.	.
	5.25667	0.58867	.	.	.	.	.	.
	5.32238	0.58867	.	.	.	.	.	.
	5.32238	0.583744	.	.	.	.	.	.
	5.35524	0.583744	.	.	.	.	.	.
	5.35524	0.581281	.	.	.	.	.	.
	5.42094	0.581281	.	.	.	.	.	.
	5.42094	0.576355	.	.	.	.	.	.
	5.4538	0.576355	.	.	.	.	.	.
	5.4538	0.571429	.	.	.	.	.	.
	5.48665	0.571429	90.5	.	.	.	.	.
	5.48665	0.564039	91	.	.	.	.	.
	5.51951	0.564039	91.5	.	.	.	.	.
	5.51951	0.559113	92	.	.	.	.	.
	5.55236	0.559113	92.5	.	.	.	.	.
	5.55236	0.551724	93	.	.	.	.	.
	5.58522	0.551724	93.5	.	.	.	.	.
	5.58522	0.536946	94	.	.	.	.	.
	5.61807	0.536946	94.5	.	.	.	.	.
	5.61807	0.534483	95	.	.	.	.	.
	5.65092	0.534483	95.5	.	.	.	.	.
	5.65092	0.53202	96	.	.	.	.	.
	5.71663	0.53202	96.5	.	.	.	.	.
	5.71663	0.529557	97	.	.	.	.	.
	5.74949	0.529557	97.5	.	.	.	.	.
	5.74949	0.527094	98	.	.	.	.	.
	5.78234	0.527094	98.5	.	.	.	.	.
	5.78234	0.52463	99	.	.	.	.	.
	5.8152	0.52463	99.5	.	.	.	.	.
	5.8152	0.522168	100	.	.	.	.	.
	5.84805	0.522168	100.5	.	.	.	.	.
	5.84805	0.519704	101	.	.	.	.	.
	5.91376	0.519704	101.5	.	.	.	.	.
	5.91376	0.512315	102	.	.	.	.	.
	5.94661	0.512315	102.5	.	.	.	.	.
	5.94661	0.509852	103	.	.	.	.	.
	6.01232	0.509852	103.5	.	.	.	.	.
	6.01232	0.504926	104	.	.	.	.	.
	6.14374	0.504926	104.5	.	.	.	.	.
	6.14374	0.502463	105	.	.	.	.	.
	6.17659	0.502463	105.5	.	.	.	.	.
	6.17659	0.497537	106	.	.	.	.	.
	6.47228	0.497537	106.5	.	.	.	.	.
	6.47228	0.495074	107	.	.	.	.	.
	6.57084	0.495074	107.5	.	.	.	.	.
	6.57084	0.492611	108	.	.	.	.	.
	6.70226	0.492611	108.5	.	.	.	.	.
	6.70226	0.490148	109	.	.	.	.	.
	6.76797	0.490148	109.5	.	.	.	.	.
	6.76797	0.487685	110	.	.	.	.	.
	7.16222	0.487685	110.5	.	.	.	.	.
	7.16222	0.485222	111	.	.	.	.	.
	7.22793	0.485222	111.5	.	.	.	.	.
	7.22793	0.482759	112	.	.	.	.	.
	7.3922	0.482759	112.5	.	.	.	.	.
	7.3922	0.47537	113	.	.	.	.	.
	7.42505	0.47537	113.5	.	.	.	.	.
	7.42505	0.470443	114	.	.	.	.	.
	7.49076	0.470443	114.5	.	.	.	.	.
	7.49076	0.46798	115	.	.	.	.	.
	7.52361	0.46798	115.5	.	.	.	.	.
	7.52361	0.460591	116	.	.	.	.	.
	7.55647	0.460591	116.5	.	.	.	.	.
	7.55647	0.458128	117	.	.	.	.	.
	7.58932	0.458128	117.5	.	.	.	.	.
	7.58932	0.455665	118	.	.	.	.	.
	7.62218	0.455665	118.5	.	.	.	.	.
	7.62218	0.453202	119	.	.	.	.	.
	7.68788	0.453202	119.5	.	.	.	.	.
	7.68788	0.450739	120	.	.	.	.	.
	7.75359	0.450739	120.5	.	.	.	.	.
	7.75359	0.448276	121	.	.	.	.	.
	7.8193	0.448276	121.5	.	.	.	.	.
	7.8193	0.44335	122	.	.	.	.	.
	7.85216	0.44335	122.5	.	.	.	.	.
	7.85216	0.440887	123	.	.	.	.	.
	7.88501	0.440887	123.5	.	.	.	.	.
	7.88501	0.435961	124	.	.	.	.	.
	8.08214	0.435961	124.5	.	.	.	.	.
	8.08214	0.433497	125	.	.	.	.	.
	8.14784	0.433497	125.5	.	.	.	.	.
	8.14784	0.431034	126	.	.	.	.	.
	8.27926	0.431034	126.5	.	.	.	.	.
	8.27926	0.428571	127	.	.	.	.	.
	8.34497	0.428571	127.5	.	.	.	.	.
	8.34497	0.426108	128	.	.	.	.	.
	9.03491	0.426108	128.5	.	.	.	.	.
	9.03491	0.421182	129	.	.	.	.	.
	9.16632	0.421182	129.5	.	.	.	.	.
	9.16632	0.418719	130	.	.	.	.	.
	9.19918	0.418719	130.5	.	.	.	.	.
	9.19918	0.416256	131	.	.	.	.	.
	9.23203	0.416256	131.5	.	.	.	.	.
	9.23203	0.408867	132	.	.	.	.	.
	9.26489	0.408867	132.5	.	.	.	.	.
	9.26489	0.403941	133	.	.	.	.	.
	9.29774	0.403941	133.5	.	.	.	.	.
	9.29774	0.401478	134	.	.	.	.	.
	9.3306	0.401478	134.5	.	.	.	.	.
	9.3306	0.394089	135	.	.	.	.	.
	9.3963	0.394089	135.5	.	.	.	.	.
	9.3963	0.391626	136	.	.	.	.	.
	9.46201	0.391626	136.5	.	.	.	.	.
	9.46201	0.384236	137	.	.	.	.	.
	9.52772	0.384236	137.5	.	.	.	.	.
	9.52772	0.381773	138	.	.	.	.	.
	9.59343	0.381773	138.5	.	.	.	.	.
	9.59343	0.37931	139	.	.	.	.	.
	9.72485	0.37931	139.5	.	.	.	.	.
	9.72485	0.376847	140	.	.	.	.	.
	9.79055	0.376847	140.5	.	.	.	.	.
	9.79055	0.371921	141	.	.	.	.	.
	9.85626	0.371921	141.5	.	.	.	.	.
	9.85626	0.369458	142	.	.	.	.	.
	9.88912	0.369458	142.5	.	.	.	.	.
	9.88912	0.366995	143	.	.	.	.	.
	10.2177	0.366995	143.5	.	.	.	.	.
	10.2177	0.364532	144	.	.	.	.	.
	10.2834	0.364532	144.5	.	.	.	.	.
	10.2834	0.362069	145	.	.	.	.	.
	10.3162	0.362069	145.5	.	.	.	.	.
	10.3162	0.359606	146	.	.	.	.	.
	10.6448	0.359606	146.5	.	.	.	.	.
	10.6448	0.35468	147	.	.	.	.	.
	10.6776	0.35468	147.5	.	.	.	.	.
	10.6776	0.349754	148	.	.	.	.	.
	10.7105	0.349754	148.5	.	.	.	.	.
	10.7105	0.347291	149	.	.	.	.	.
	10.9076	0.347291	149.5	.	.	.	.	.
	10.9076	0.344828	150	.	.	.	.	.
	11.039	0.344828		.	.	.	.	.
	11.039	0.339902		.	.	.	.	.
	11.0719	0.339902		.	.	.	.	.
	11.0719	0.337438		.	.	.	.	.
	11.1047	0.337438		.	.	.	.	.
	11.1047	0.334975		.	.	.	.	.
	11.1376	0.334975		.	.	.	.	.
	11.1376	0.332512		.	.	.	.	.
	11.2033	0.332512		.	.	.	.	.
	11.2033	0.330049		.	.	.	.	.
	11.269	0.330049		.	.	.	.	.
	11.269	0.327586		.	.	.	.	.
	11.5318	0.327586		.	.	.	.	.
	11.5318	0.320197		.	.	.	.	.
	11.6961	0.320197		.	.	.	.	.
	11.6961	0.317734		.	.	.	.	.
	11.8604	0.317734		.	.	.	.	.
	11.8604	0.315271		.	.	.	.	.
	11.9589	0.315271		.	.	.	.	.
	11.9589	0.312808		.	.	.	.	.
	12.0246	0.312808		.	.	.	.	.
	12.0246	0.310345		.	.	.	.	.
	12.0903	0.310345		.	.	.	.	.
	12.0903	0.305419		.	.	.	.	.
	12.1232	0.305419		.	.	.	.	.
	12.1232	0.302956		.	.	.	.	.
	12.1889	0.302956		.	.	.	.	.
	12.1889	0.300493		.	.	.	.	.
	12.4517	0.300493		.	.	.	.	.
	12.4517	0.29803		.	.	.	.	.
	12.616	0.29803		.	.	.	.	.
	12.616	0.293103		.	.	.	.	.
	12.9117	0.293103		.	.	.	.	.
	12.9117	0.29064		.	.	.	.	.
	12.9446	0.29064		.	.	.	.	.
	12.9446	0.288177		.	.	.	.	.
	13.0431	0.288177		.	.	.	.	.
	13.0431	0.285714		.	.	.	.	.
	13.1745	0.285714		.	.	.	.	.
	13.1745	0.283251		.	.	.	.	.
	13.2402	0.283251		.	.	.	.	.
	13.2402	0.280788		.	.	.	.	.
	13.306	0.280788		.	.	.	.	.
	13.306	0.278325		.	.	.	.	.
	13.3388	0.278325		.	.	.	.	.
	13.3388	0.275862		.	.	.	.	.
	13.5359	0.275862		.	.	.	.	.
	13.5359	0.273399		.	.	.	.	.
	13.7002	0.273399		.	.	.	.	.
	13.7002	0.270936		.	.	.	.	.
	13.9302	0.270936		.	.	.	.	.
	13.9302	0.268473		.	.	.	.	.
	13.9959	0.268473		.	.	.	.	.
	13.9959	0.26601		.	.	.	.	.
	14.0616	0.26601		.	.	.	.	.
	14.0616	0.263547		.	.	.	.	.
	14.7844	0.263547		.	.	.	.	.
	14.7844	0.261084		.	.	.	.	.
	15.1129	0.261084		.	.	.	.	.
	15.1129	0.261084		.	.	.	.	.
	15.1786	0.261084		.	.	.	.	.
	15.1786	0.261084		.	.	.	.	.
	15.2115	0.261084		.	.	.	.	.
	15.2115	0.258573		.	.	.	.	.
	15.2115	0.258573		.	.	.	.	.
	15.2115	0.258573		.	.	.	.	.
	15.2444	0.258573		.	.	.	.	.
	15.2444	0.258573		.	.	.	.	.
	15.2772	0.258573		.	.	.	.	.
	15.2772	0.258573		.	.	.	.	.
	15.3429	0.258573		.	.	.	.	.
	15.3429	0.255988		.	.	.	.	.
	15.4415	0.255988		.	.	.	.	.
	15.4415	0.255988		.	.	.	.	.
	15.4415	0.255988		.	.	.	.	.
	15.4415	0.255988		.	.	.	.	.
	15.4743	0.255988		.	.	.	.	.
	15.4743	0.253348		.	.	.	.	.
	15.6386	0.253348		.	.	.	.	.
	15.6386	0.253348		.	.	.	.	.
	15.7043	0.253348		.	.	.	.	.
	15.7043	0.245348		.	.	.	.	.
	15.8029	0.245348		.	.	.	.	.
	15.8029	0.245348		.	.	.	.	.
	16.1971	0.245348		.	.	.	.	.
	16.1971	0.242652		.	.	.	.	.
	16.3614	0.242652		.	.	.	.	.
	16.3614	0.239956		.	.	.	.	.
	16.3614	0.239956		.	.	.	.	.
	16.3614	0.239956		.	.	.	.	.
	16.46	0.239956		.	.	.	.	.
	16.46	0.237229		.	.	.	.	.
	16.5585	0.237229		.	.	.	.	.
	16.5585	0.234502		.	.	.	.	.
	16.6571	0.234502		.	.	.	.	.
	16.6571	0.234502		.	.	.	.	.
	16.6899	0.234502		.	.	.	.	.
	16.6899	0.231743		.	.	.	.	.
	16.7556	0.231743		.	.	.	.	.
	16.7556	0.228985		.	.	.	.	.
	16.7556	0.228985		.	.	.	.	.
	16.7556	0.228985		.	.	.	.	.
	16.7885	0.228985		.	.	.	.	.
	16.7885	0.228985		.	.	.	.	.
	17.0513	0.228985		.	.	.	.	.
	17.0513	0.226158		.	.	.	.	.
	17.117	0.226158		.	.	.	.	.
	17.117	0.223331		.	.	.	.	.
	17.2156	0.223331		.	.	.	.	.
	17.2156	0.220504		.	.	.	.	.
	17.2156	0.220504		.	.	.	.	.
	17.2156	0.220504		.	.	.	.	.
	17.4456	0.220504		.	.	.	.	.
	17.4456	0.21764		.	.	.	.	.
	17.5113	0.21764		.	.	.	.	.
	17.5113	0.214776		.	.	.	.	.
	17.7084	0.214776		.	.	.	.	.
	17.7084	0.214776		.	.	.	.	.
	17.7413	0.214776		.	.	.	.	.
	17.7413	0.214776		.	.	.	.	.
	17.7413	0.214776		.	.	.	.	.
	17.7413	0.214776		.	.	.	.	.
	18.0041	0.214776		.	.	.	.	.
	18.0041	0.214776		.	.	.	.	.
	18.0041	0.214776		.	.	.	.	.
	18.0041	0.214776		.	.	.	.	.
	18.1355	0.214776		.	.	.	.	.
	18.1355	0.214776		.	.	.	.	.
	18.4641	0.214776		.	.	.	.	.
	18.4641	0.211664		.	.	.	.	.
	18.5626	0.211664		.	.	.	.	.
	18.5626	0.211664		.	.	.	.	.
	18.7269	0.211664		.	.	.	.	.
	18.7269	0.208504		.	.	.	.	.
	18.924	0.208504		.	.	.	.	.
	18.924	0.205345		.	.	.	.	.
	18.924	0.205345		.	.	.	.	.
	18.924	0.205345		.	.	.	.	.
	18.9897	0.205345		.	.	.	.	.
	18.9897	0.202137		.	.	.	.	.
	18.9897	0.202137		.	.	.	.	.
	18.9897	0.202137		.	.	.	.	.
	19.0554	0.202137		.	.	.	.	.
	19.0554	0.202137		.	.	.	.	.
	19.1212	0.202137		.	.	.	.	.
	19.1212	0.198823		.	.	.	.	.
	19.3183	0.198823		.	.	.	.	.
	19.3183	0.198823		.	.	.	.	.
	19.3511	0.198823		.	.	.	.	.
	19.3511	0.195453		.	.	.	.	.
	19.8768	0.195453		.	.	.	.	.
	19.8768	0.195453		.	.	.	.	.
	20.0082	0.195453		.	.	.	.	.
	20.0082	0.195453		.	.	.	.	.
	20.0411	0.195453		.	.	.	.	.
	20.0411	0.195453		.	.	.	.	.
	20.0411	0.195453		.	.	.	.	.
	20.0411	0.195453		.	.	.	.	.
	20.0739	0.195453		.	.	.	.	.
	20.0739	0.191834		.	.	.	.	.
	20.2382	0.191834		.	.	.	.	.
	20.2382	0.191834		.	.	.	.	.
	20.271	0.191834		.	.	.	.	.
	20.271	0.188144		.	.	.	.	.
	20.501	0.188144		.	.	.	.	.
	20.501	0.184455		.	.	.	.	.
	20.5339	0.184455		.	.	.	.	.
	20.5339	0.184455		.	.	.	.	.
	20.6982	0.184455		.	.	.	.	.
	20.6982	0.184455		.	.	.	.	.
	20.731	0.184455		.	.	.	.	.
	20.731	0.184455		.	.	.	.	.
	20.7967	0.184455		.	.	.	.	.
	20.7967	0.180531		.	.	.	.	.
	20.7967	0.180531		.	.	.	.	.
	20.7967	0.180531		.	.	.	.	.
	21.2895	0.180531		.	.	.	.	.
	21.2895	0.180531		.	.	.	.	.
	21.3224	0.180531		.	.	.	.	.
	21.3224	0.180531		.	.	.	.	.
	21.6838	0.180531		.	.	.	.	.
	21.6838	0.180531		.	.	.	.	.
	21.8152	0.180531		.	.	.	.	.
	21.8152	0.176232		.	.	.	.	.
	21.8809	0.176232		.	.	.	.	.
	21.8809	0.167636		.	.	.	.	.
	21.8809	0.167636		.	.	.	.	.
	21.8809	0.167636		.	.	.	.	.
	22.0123	0.167636		.	.	.	.	.
	22.0123	0.163224		.	.	.	.	.
	22.1109	0.163224		.	.	.	.	.
	22.1109	0.163224		.	.	.	.	.
	22.1766	0.163224		.	.	.	.	.
	22.1766	0.163224		.	.	.	.	.
	22.5708	0.163224		.	.	.	.	.
	22.5708	0.158561		.	.	.	.	.
	22.768	0.158561		.	.	.	.	.
	22.768	0.158561		.	.	.	.	.
	22.9651	0.158561		.	.	.	.	.
	22.9651	0.158561		.	.	.	.	.
	23.0965	0.158561		.	.	.	.	.
	23.0965	0.158561		.	.	.	.	.
	23.1951	0.158561		.	.	.	.	.
	23.1951	0.158561		.	.	.	.	.
	23.2608	0.158561		.	.	.	.	.
	23.2608	0.158561		.	.	.	.	.
	23.4908	0.158561		.	.	.	.	.
	23.4908	0.158561		.	.	.	.	.
	23.655	0.158561		.	.	.	.	.
	23.655	0.158561		.	.	.	.	.
	23.9507	0.158561		.	.	.	.	.
	23.9507	0.158561		.	.	.	.	.
	24.1807	0.158561		.	.	.	.	.
	24.1807	0.158561		.	.	.	.	.
	24.2136	0.158561		.	.	.	.	.
	24.2136	0.152218		.	.	.	.	.
	24.2464	0.152218		.	.	.	.	.
	24.2464	0.152218		.	.	.	.	.
	24.3121	0.152218		.	.	.	.	.
	24.3121	0.152218		.	.	.	.	.
	24.4107	0.152218		.	.	.	.	.
	24.4107	0.152218		.	.	.	.	.
	24.8706	0.152218		.	.	.	.	.
	24.8706	0.152218		.	.	.	.	.
	24.9363	0.152218		.	.	.	.	.
	24.9363	0.144607		.	.	.	.	.
	25.1006	0.144607		.	.	.	.	.
	25.1006	0.144607		.	.	.	.	.
	25.3635	0.144607		.	.	.	.	.
	25.3635	0.136574		.	.	.	.	.
	25.7248	0.136574		.	.	.	.	.
	25.7248	0.12854		.	.	.	.	.
	25.7906	0.12854		.	.	.	.	.
	25.7906	0.120506		.	.	.	.	.
	25.9548	0.120506		.	.	.	.	.
	25.9548	0.120506		.	.	.	.	.
	26.2505	0.120506		.	.	.	.	.
	26.2505	0.120506		.	.	.	.	.
	26.2834	0.120506		.	.	.	.	.
	26.2834	0.120506		.	.	.	.	.
	26.4805	0.120506		.	.	.	.	.
	26.4805	0.120506		.	.	.	.	.
	26.5791	0.120506		.	.	.	.	.
	26.5791	0.120506		.	.	.	.	.
	27.1376	0.120506		.	.	.	.	.
	27.1376	0.120506		.	.	.	.	.
	27.2361	0.120506		.	.	.	.	.
	27.2361	0.107117		.	.	.	.	.
	27.2361	0.107117		.	.	.	.	.
	27.2361	0.107117		.	.	.	.	.
	27.3018	0.107117		.	.	.	.	.
	27.3018	0.107117		.	.	.	.	.
	27.3676	0.107117		.	.	.	.	.
	27.3676	0.0892638		.	.	.	.	.
	27.4004	0.0892638		.	.	.	.	.
	27.4004	0.0892638		.	.	.	.	.
	27.4004	0.0892638		.	.	.	.	.
	27.4004	0.0892638		.	.	.	.	.
	27.6961	0.0892638		.	.	.	.	.
	27.6961	0.0892638		.	.	.	.	.
	29.5688	0.0892638		.	.	.	.	.
	29.5688	0.0892638		.	.	.	.	.
	29.6016	0.0892638		.	.	.	.	.
	29.6016	0.0892638		.	.	.	.	.

## Sheet: SM 6b
	Supplementary Material 6. TTD standard parametric survival analyses: nivolumab and everolimus for second-line treatment.
	Time	KM Curve	Time	Weibull	Log-normal	Log-logistic	Exponential	Gompertz
	0	1	0	1	1	1	1	1
	0.328542	1	1	0.8827	0.931163	0.919966	0.871593	0.856543
	0.328542	0.997481	2	0.773456	0.789045	0.784626	0.759674	0.736094
	0.492813	0.997481	3	0.675754	0.657085	0.650373	0.662126	0.634631
	0.492813	0.994962	4	0.589252	0.548439	0.535883	0.577104	0.548889
	0.525667	0.994962	5	0.513076	0.461108	0.443706	0.503	0.476203
	0.525667	0.992443	6	0.446225	0.390939	0.370896	0.438411	0.414396
	0.558522	0.992443	7	0.387703	0.334176	0.313477	0.382116	0.361683
	0.558522	0.989924	8	0.336571	0.287849	0.267906	0.333049	0.316592
	0.591376	0.989924	9	0.291965	0.249691	0.231381	0.290284	0.277912
	0.591376	0.987406	10	0.253103	0.217979	0.201783	0.253009	0.244637
	0.62423	0.987406	11	0.219281	0.191404	0.177528	0.220521	0.215932
	0.62423	0.984887	12	0.189876	0.168964	0.157437	0.192204	0.191104
	0.657084	0.984887	13	0.16433	0.149879	0.140624	0.167524	0.169572
	0.657084	0.982368	14	0.142156	0.133541	0.126422	0.146013	0.15085
	0.689938	0.982368	15	0.12292	0.119472	0.114322	0.127264	0.134531
	0.689938	0.979849	16	0.106244	0.107289	0.103928	0.110922	0.120271
	0.722793	0.979849	17	0.0917946	0.0966857	0.0949339	0.0966788	0.107779
	0.722793	0.97733	18	0.0792821	0.087413	0.0870992	0.0842645	0.0968113
	0.755647	0.97733	19	0.0684518	0.0792684	0.0802313	0.0734444	0.0871589
	0.755647	0.974811	20	0.0590818	0.0720855	0.0741763	0.0640136	0.078645
	0.788501	0.974811	21	0.0509787	0.0657265	0.0688096	0.0557938	0.0711185
	0.788501	0.967254	22	0.043974	0.060077	0.0640296	0.0486294	0.0644505
	0.821355	0.967254	23	0.0379211	0.0550409	0.0597528	0.0423851	0.0585305
	0.821355	0.962217	24	0.0326925	0.0505375	0.0559099	0.0369425	0.0532637
	0.854209	0.962217	25	0.0281776	0.0464987	0.0524434	0.0321988	0.0485684
	0.854209	0.959698	26	0.0242801	0.0428664	0.0493049	0.0280643	0.0443743
	0.887064	0.959698	27	0.0209167	0.0395912	0.0464537	0.0244606	0.0406206
	0.887064	0.952141	28	0.018015	0.0366305	0.043855	0.0213197	0.0372546
	0.952772	0.952141	29	0.0155125	0.0339479	0.0414795	0.0185821	0.0342306
	0.952772	0.947103	30	0.0133546	0.0315119	0.0393017	0.016196	0.031509
	0.985626	0.947103	31	0.0114946	0.029295	0.0373	0.0141163	0.0290551
	0.985626	0.944584	32	0.0098916	0.0272734	0.0354554	0.0123037	0.0268386
	1.01848	0.944584	33	0.0085104	0.0254265	0.0337517	0.0107238	0.0248333
	1.01848	0.942066	34	0.0073207	0.023736	0.0321744	0.0093468	0.0230159
	1.05133	0.942066	35	0.0062962	0.0221859	0.0307113	0.0081466	0.0213661
	1.05133	0.929471	36	0.0054141	0.0207622	0.0293512	0.0071005	0.0198661
	1.18275	0.929471	37	0.0046547	0.0194526	0.0280844	0.0061888	0.0185001
	1.18275	0.924433	38	0.0040012	0.0182459	0.0269026	0.0053941	0.0172542
	1.21561	0.924433	39	0.0034388	0.0171325	0.025798	0.0047014	0.0161162
	1.21561	0.919396	40	0.002955	0.0161036	0.0247639	0.0040977	0.0150752
	1.28131	0.919396	41	0.0025389	0.0151517	0.0237943	0.0035716	0.0141215
	1.28131	0.914358	42	0.002181	0.0142697	0.0228839	0.0031129	0.0132466
	1.31417	0.914358	43	0.0018733	0.0134515	0.0220277	0.0027132	0.0124429
	1.31417	0.911839	44	0.0016088	0.0126915	0.0212215	0.0023648	0.0117036
	1.34702	0.911839	45	0.0013814	0.0119848	0.0204613	0.0020612	0.0110226
	1.34702	0.90932	46	0.001186	0.011327	0.0197437	0.0017965	0.0103945
	1.41273	0.90932	47	0.0010181	0.0107138	0.0190654	0.0015658	0.0098145
	1.41273	0.904282	48	0.0008738	0.0101418	0.0184235	0.0013647	0.0092782
	1.44559	0.904282	49	0.0007499	0.0096076	0.0178154	0.0011895	0.0087817
	1.44559	0.901763	50	0.0006435	0.0091082	0.0172388	0.0010368	0.0083216
	1.47844	0.901763	51	0.0005521	0.0086409	0.0166913	0.0009036	0.0078946
	1.47844	0.894207	52	0.0004736	0.0082033	0.0161712	0.0007876	0.0074979
	1.51129	0.894207	53	0.0004062	0.007793	0.0156764	0.0006865	0.0071291
	1.51129	0.891688	54	0.0003484	0.007408	0.0152053	0.0005983	0.0067856
	1.54415	0.891688	55	0.0002988	0.0070465	0.0147565	0.0005215	0.0064655
	1.54415	0.88665	56	0.0002562	0.0067068	0.0143285	0.0004545	0.0061669
	1.577	0.88665	57	0.0002196	0.0063872	0.0139199	0.0003962	0.005888
	1.577	0.884131	58	0.0001883	0.0060864	0.0135297	0.0003453	0.0056273
	1.64271	0.884131	59	0.0001614	0.0058031	0.0131567	0.000301	0.0053833
	1.64271	0.881612	60	0.0001383	0.005536	0.0127998	0.0002623	0.0051548
	1.67556	0.881612	61	0.0001185	0.005284	0.0124581	0.0002286	0.0049405
	1.67556	0.879093	62	0.0001016	0.0050461	0.0121308	0.0001993	0.0047395
	1.70842	0.879093	63	8.7e-05	0.0048214	0.011817	0.0001737	0.0045506
	1.70842	0.874055	64	7.46e-05	0.004609	0.011516	0.0001514	0.0043731
	1.74127	0.874055	65	6.39e-05	0.004408	0.0112271	0.0001319	0.004206
	1.74127	0.869018	66	5.47e-05	0.0042179	0.0109496	0.000115	0.0040487
	1.77413	0.869018	67	4.68e-05	0.0040378	0.0106829	0.0001002	0.0039005
	1.77413	0.861461	68	4.01e-05	0.0038671	0.0104264	8.74e-05	0.0037607
	1.80698	0.861461	69	3.44e-05	0.0037052	0.0101796	7.61e-05	0.0036287
	1.80698	0.851385	70	2.94e-05	0.0035517	0.0099421	6.64e-05	0.003504
	1.83984	0.851385	71	2.52e-05	0.003406	0.0097133	5.78e-05	0.0033862
	1.83984	0.843829	72	2.16e-05	0.0032676	0.0094928	5.04e-05	0.0032746
	1.87269	0.843829	73	1.85e-05	0.003136	0.0092802	4.39e-05	0.0031691
	1.87269	0.823678	74	1.58e-05	0.003011	0.0090751	3.83e-05	0.003069
	1.90554	0.823678	75	1.35e-05	0.002892	0.0088772	3.34e-05	0.0029742
	1.90554	0.780856	76	1.16e-05	0.0027788	0.008686	2.91e-05	0.0028842
	1.9384	0.780856	77	9.8963e-06	0.002671	0.0085014	2.54e-05	0.0027988
	1.9384	0.760705	78	8.4672e-06	0.0025683	0.008323	2.21e-05	0.0027176
	1.97125	0.760705	79	7.2439e-06	0.0024705	0.0081505	1.93e-05	0.0026405
	1.97125	0.738035	80	6.1968e-06	0.0023772	0.0079836	1.68e-05	0.0025671
	2.00411	0.738035	81	5.3006e-06	0.0022882	0.0078222	1.46e-05	0.0024973
	2.00411	0.72796	82	4.5336e-06	0.0022032	0.0076659	1.28e-05	0.0024308
	2.03696	0.72796	83	3.8774e-06	0.0021221	0.0075145	1.11e-05	0.0023674
	2.03696	0.720403	84	3.3158e-06	0.0020447	0.0073679	9.6904e-06	0.002307
	2.06982	0.720403	85	2.8354e-06	0.0019707	0.0072258	8.4461e-06	0.0022494
	2.06982	0.710328	86	2.4244e-06	0.0018999	0.007088	7.3616e-06	0.0021944
	2.10267	0.710328	87	2.0728e-06	0.0018323	0.0069544	6.4163e-06	0.0021418
	2.10267	0.692695	88	1.7721e-06	0.0017675	0.0068248	5.5924e-06	0.0020916
	2.13552	0.692695	89	1.5148e-06	0.0017056	0.006699	4.8743e-06	0.0020436
	2.13552	0.68262	90	1.2949e-06	0.0016463	0.0065769	4.2484e-06	0.0019977
	2.20123	0.68262	91	1.1067e-06	0.0015895	0.0064583	3.7029e-06	0.0019538
	2.20123	0.675063	92	9.4589e-07	0.0015351	0.006343	3.2274e-06	0.0019118
	2.23409	0.675063	93	8.0836e-07	0.001483	0.0062311	2.813e-06	0.0018715
	2.23409	0.672544	94	6.9078e-07	0.001433	0.0061222	2.4518e-06	0.0018329
	2.26694	0.672544	95	5.9026e-07	0.0013851	0.0060164	2.1369e-06	0.0017959
	2.26694	0.670025	96	5.0433e-07	0.0013391	0.0059135	1.8625e-06	0.0017604
	2.29979	0.670025	97	4.3088e-07	0.0012949	0.0058134	1.6234e-06	0.0017264
	2.29979	0.664987	98	3.681e-07	0.0012526	0.0057159	1.4149e-06	0.0016937
	2.33265	0.664987	99	3.1445e-07	0.0012119	0.0056211	1.2332e-06	0.0016623
	2.33265	0.662469	100	2.686e-07	0.0011728	0.0055287	1.0749e-06	0.0016322
	2.3655	0.662469	101	2.2942e-07	0.0011352	0.0054387	9.3686e-07	0.0016032
	2.3655	0.657431	102	1.9594e-07	0.0010991	0.0053511	8.1656e-07	0.0015753
	2.39836	0.657431	103	1.6734e-07	0.0010644	0.0052657	7.1171e-07	0.0015485
	2.39836	0.654912	104	1.429e-07	0.001031	0.0051825	6.2032e-07	0.0015227
	2.46407	0.654912	105	1.2203e-07	0.0009989	0.0051013	5.4067e-07	0.0014979
	2.46407	0.652393	106	1.0419e-07	0.000968	0.0050222	4.7124e-07	0.001474
	2.49692	0.652393	107	8.8961e-08	0.0009383	0.004945	4.1073e-07	0.001451
	2.49692	0.644836	108	7.5951e-08	0.0009097	0.0048697	3.5799e-07	0.0014288
	2.56263	0.644836	109	6.4839e-08	0.0008821	0.0047962	3.1202e-07	0.0014074
	2.56263	0.642317	110	5.535e-08	0.0008555	0.0047245	2.7195e-07	0.0013868
	2.59548	0.642317	111	4.7246e-08	0.0008299	0.0046545	2.3703e-07	0.0013669
	2.59548	0.639799	112	4.0327e-08	0.0008053	0.0045861	2.066e-07	0.0013477
	2.62834	0.639799	113	3.4419e-08	0.0007815	0.0045193	1.8007e-07	0.0013292
	2.62834	0.634761	114	2.9375e-08	0.0007586	0.0044541	1.5695e-07	0.0013113
	2.66119	0.634761	115	2.5068e-08	0.0007364	0.0043904	1.3679e-07	0.0012941
	2.66119	0.629723	116	2.1392e-08	0.0007151	0.0043281	1.1923e-07	0.0012774
	2.75975	0.629723	117	1.8254e-08	0.0006945	0.0042672	1.0392e-07	0.0012613
	2.75975	0.627204	118	1.5575e-08	0.0006746	0.0042076	9.0574e-08	0.0012458
	2.79261	0.627204	119	1.3289e-08	0.0006554	0.0041494	7.8944e-08	0.0012307
	2.79261	0.622166	120	1.1337e-08	0.0006369	0.0040925	6.8807e-08	0.0012162
	2.82546	0.622166	121	9.6719e-09	0.000619	0.0040368	5.9972e-08	0.0012021
	2.82546	0.619647	122	8.2507e-09	0.0006017	0.0039823	5.2271e-08	0.0011885
	2.89117	0.619647	123	7.038e-09	0.000585	0.003929	4.5559e-08	0.0011753
	2.89117	0.61461	124	6.0032e-09	0.0005689	0.0038768	3.9709e-08	0.0011625
	3.02259	0.61461	125	5.1202e-09	0.0005533	0.0038257	3.461e-08	0.0011502
	3.02259	0.612091	126	4.3669e-09	0.0005382	0.0037757	3.0166e-08	0.0011382
	3.05544	0.612091	127	3.7242e-09	0.0005236	0.0037268	2.6292e-08	0.0011267
	3.05544	0.609572	128	3.176e-09	0.0005094	0.0036788	2.2916e-08	0.0011154
	3.0883	0.609572	129	2.7083e-09	0.0004958	0.0036318	1.9974e-08	0.0011046
	3.0883	0.604534	130	2.3094e-09	0.0004826	0.0035858	1.7409e-08	0.001094
	3.154	0.604534	131	1.9691e-09	0.0004698	0.0035407	1.5173e-08	0.0010838
	3.154	0.602015	132	1.6789e-09	0.0004574	0.0034965	1.3225e-08	0.0010739
	3.18686	0.602015	133	1.4313e-09	0.0004454	0.0034532	1.1527e-08	0.0010643
	3.18686	0.596977	134	1.2203e-09	0.0004338	0.0034107	1.0047e-08	0.001055
	3.25257	0.596977	135	1.0402e-09	0.0004225	0.003369	8.7566e-09	0.0010459
	3.25257	0.594458	136	8.867e-10	0.0004116	0.0033282	7.6322e-09	0.0010372
	3.28542	0.594458	137	7.559e-10	0.0004011	0.0032882	6.6522e-09	0.0010287
	3.28542	0.589421	138	6.443e-10	0.0003908	0.0032489	5.798e-09	0.0010204
	3.31828	0.589421	139	5.491e-10	0.0003809	0.0032104	5.0535e-09	0.0010124
	3.31828	0.586902	140	4.68e-10	0.0003713	0.0031726	4.4046e-09	0.0010046
	3.38398	0.586902	141	3.988e-10	0.000362	0.0031355	3.839e-09	0.000997
	3.38398	0.584383	142	3.399e-10	0.0003529	0.0030991	3.346e-09	0.0009897
	3.41684	0.584383	143	2.896e-10	0.0003442	0.0030633	2.9164e-09	0.0009825
	3.41684	0.581864	144	2.468e-10	0.0003356	0.0030282	2.5419e-09	0.0009756
	3.5154	0.581864	145	2.103e-10	0.0003274	0.0029938	2.2155e-09	0.0009688
	3.5154	0.579345	146	1.792e-10	0.0003194	0.00296	1.931e-09	0.0009623
	3.54825	0.579345	147	1.527e-10	0.0003116	0.0029268	1.6831e-09	0.0009559
	3.54825	0.574307	148	1.301e-10	0.000304	0.0028942	1.4669e-09	0.0009497
	3.58111	0.574307	149	1.108e-10	0.0002967	0.0028621	1.2786e-09	0.0009437
	3.58111	0.571788	150	0	0.0002896	0.0028307	1.1144e-09	0.0009378
	3.61396	0.571788	.	.	.	.	.	.
	3.61396	0.569269	.	.	.	.	.	.
	3.64682	0.569269	.	.	.	.	.	.
	3.64682	0.561713	.	.	.	.	.	.
	3.67967	0.561713	.	.	.	.	.	.
	3.67967	0.554156	.	.	.	.	.	.
	3.71253	0.554156	.	.	.	.	.	.
	3.71253	0.534005	.	.	.	.	.	.
	3.74538	0.534005	.	.	.	.	.	.
	3.74538	0.516373	.	.	.	.	.	.
	3.77823	0.516373	.	.	.	.	.	.
	3.77823	0.513854	.	.	.	.	.	.
	3.81109	0.513854	.	.	.	.	.	.
	3.81109	0.508816	.	.	.	.	.	.
	3.84394	0.508816	.	.	.	.	.	.
	3.84394	0.506297	.	.	.	.	.	.
	3.90965	0.506297	.	.	.	.	.	.
	3.90965	0.503778	.	.	.	.	.	.
	3.94251	0.503778	.	.	.	.	.	.
	3.94251	0.493703	.	.	.	.	.	.
	4.00821	0.493703	.	.	.	.	.	.
	4.00821	0.491184	.	.	.	.	.	.
	4.04107	0.491184	.	.	.	.	.	.
	4.04107	0.486146	.	.	.	.	.	.
	4.10678	0.486146	.	.	.	.	.	.
	4.10678	0.483627	.	.	.	.	.	.
	4.13963	0.483627	.	.	.	.	.	.
	4.13963	0.476071	.	.	.	.	.	.
	4.17248	0.476071	.	.	.	.	.	.
	4.17248	0.471033	.	.	.	.	.	.
	4.27105	0.471033	90.5	.	.	.	.	.
	4.27105	0.465995	91	.	.	.	.	.
	4.40246	0.465995	91.5	.	.	.	.	.
	4.40246	0.463476	92	.	.	.	.	.
	4.43532	0.463476	92.5	.	.	.	.	.
	4.43532	0.460957	93	.	.	.	.	.
	4.46817	0.460957	93.5	.	.	.	.	.
	4.46817	0.458438	94	.	.	.	.	.
	4.50103	0.458438	94.5	.	.	.	.	.
	4.50103	0.455919	95	.	.	.	.	.
	4.59959	0.455919	95.5	.	.	.	.	.
	4.59959	0.4534	96	.	.	.	.	.
	4.63244	0.4534	96.5	.	.	.	.	.
	4.63244	0.445844	97	.	.	.	.	.
	4.69815	0.445844	97.5	.	.	.	.	.
	4.69815	0.443325	98	.	.	.	.	.
	4.73101	0.443325	98.5	.	.	.	.	.
	4.73101	0.440806	99	.	.	.	.	.
	5.0924	0.440806	99.5	.	.	.	.	.
	5.0924	0.438287	100	.	.	.	.	.
	5.12526	0.438287	100.5	.	.	.	.	.
	5.12526	0.433249	101	.	.	.	.	.
	5.28953	0.433249	101.5	.	.	.	.	.
	5.28953	0.430731	102	.	.	.	.	.
	5.32238	0.430731	102.5	.	.	.	.	.
	5.32238	0.428212	103	.	.	.	.	.
	5.4538	0.428212	103.5	.	.	.	.	.
	5.4538	0.425693	104	.	.	.	.	.
	5.48665	0.425693	104.5	.	.	.	.	.
	5.48665	0.423174	105	.	.	.	.	.
	5.55236	0.423174	105.5	.	.	.	.	.
	5.55236	0.413098	106	.	.	.	.	.
	5.58522	0.413098	106.5	.	.	.	.	.
	5.58522	0.400504	107	.	.	.	.	.
	5.61807	0.400504	107.5	.	.	.	.	.
	5.61807	0.397985	108	.	.	.	.	.
	5.65092	0.397985	108.5	.	.	.	.	.
	5.65092	0.392947	109	.	.	.	.	.
	5.68378	0.392947	109.5	.	.	.	.	.
	5.68378	0.390428	110	.	.	.	.	.
	5.71663	0.390428	110.5	.	.	.	.	.
	5.71663	0.382871	111	.	.	.	.	.
	5.74949	0.382871	111.5	.	.	.	.	.
	5.74949	0.380353	112	.	.	.	.	.
	5.78234	0.380353	112.5	.	.	.	.	.
	5.78234	0.377834	113	.	.	.	.	.
	5.8152	0.377834	113.5	.	.	.	.	.
	5.8152	0.372796	114	.	.	.	.	.
	5.84805	0.372796	114.5	.	.	.	.	.
	5.84805	0.365239	115	.	.	.	.	.
	5.8809	0.365239	115.5	.	.	.	.	.
	5.8809	0.360202	116	.	.	.	.	.
	5.91376	0.360202	116.5	.	.	.	.	.
	5.91376	0.357683	117	.	.	.	.	.
	6.01232	0.357683	117.5	.	.	.	.	.
	6.01232	0.355164	118	.	.	.	.	.
	6.14374	0.355164	118.5	.	.	.	.	.
	6.14374	0.352645	119	.	.	.	.	.
	6.2423	0.352645	119.5	.	.	.	.	.
	6.2423	0.350126	120	.	.	.	.	.
	6.43943	0.350126	120.5	.	.	.	.	.
	6.43943	0.347607	121	.	.	.	.	.
	6.47228	0.347607	121.5	.	.	.	.	.
	6.47228	0.345088	122	.	.	.	.	.
	6.89938	0.345088	122.5	.	.	.	.	.
	6.89938	0.342569	123	.	.	.	.	.
	6.93224	0.342569	123.5	.	.	.	.	.
	6.93224	0.34005	124	.	.	.	.	.
	6.99795	0.34005	124.5	.	.	.	.	.
	6.99795	0.337531	125	.	.	.	.	.
	7.06365	0.337531	125.5	.	.	.	.	.
	7.06365	0.335013	126	.	.	.	.	.
	7.26078	0.335013	126.5	.	.	.	.	.
	7.26078	0.332494	127	.	.	.	.	.
	7.35934	0.332494	127.5	.	.	.	.	.
	7.35934	0.329975	128	.	.	.	.	.
	7.3922	0.329975	128.5	.	.	.	.	.
	7.3922	0.324937	129	.	.	.	.	.
	7.42505	0.324937	129.5	.	.	.	.	.
	7.42505	0.322418	130	.	.	.	.	.
	7.45791	0.322418	130.5	.	.	.	.	.
	7.45791	0.31738	131	.	.	.	.	.
	7.49076	0.31738	131.5	.	.	.	.	.
	7.49076	0.314862	132	.	.	.	.	.
	7.52361	0.314862	132.5	.	.	.	.	.
	7.52361	0.307305	133	.	.	.	.	.
	7.58932	0.307305	133.5	.	.	.	.	.
	7.58932	0.304786	134	.	.	.	.	.
	7.68788	0.304786	134.5	.	.	.	.	.
	7.68788	0.302267	135	.	.	.	.	.
	7.75359	0.302267	135.5	.	.	.	.	.
	7.75359	0.297229	136	.	.	.	.	.
	7.85216	0.297229	136.5	.	.	.	.	.
	7.85216	0.29471	137	.	.	.	.	.
	7.88501	0.29471	137.5	.	.	.	.	.
	7.88501	0.292191	138	.	.	.	.	.
	8.01643	0.292191	138.5	.	.	.	.	.
	8.01643	0.289672	139	.	.	.	.	.
	8.08214	0.289672	139.5	.	.	.	.	.
	8.08214	0.287154	140	.	.	.	.	.
	8.11499	0.287154	140.5	.	.	.	.	.
	8.11499	0.284635	141	.	.	.	.	.
	8.1807	0.284635	141.5	.	.	.	.	.
	8.1807	0.282116	142	.	.	.	.	.
	8.31212	0.282116	142.5	.	.	.	.	.
	8.31212	0.279597	143	.	.	.	.	.
	8.41068	0.279597	143.5	.	.	.	.	.
	8.41068	0.277078	144	.	.	.	.	.
	9.19918	0.277078	144.5	.	.	.	.	.
	9.19918	0.274559	145	.	.	.	.	.
	9.23203	0.274559	145.5	.	.	.	.	.
	9.23203	0.269521	146	.	.	.	.	.
	9.26489	0.269521	146.5	.	.	.	.	.
	9.26489	0.267002	147	.	.	.	.	.
	9.29774	0.267002	147.5	.	.	.	.	.
	9.29774	0.261965	148	.	.	.	.	.
	9.3306	0.261965	148.5	.	.	.	.	.
	9.3306	0.254408	149	.	.	.	.	.
	9.3963	0.254408	149.5	.	.	.	.	.
	9.3963	0.251889	150	.	.	.	.	.
	9.49487	0.251889		.	.	.	.	.
	9.49487	0.24937		.	.	.	.	.
	9.56057	0.24937		.	.	.	.	.
	9.56057	0.246851		.	.	.	.	.
	9.65914	0.246851		.	.	.	.	.
	9.65914	0.244333		.	.	.	.	.
	10.0205	0.244333		.	.	.	.	.
	10.0205	0.239295		.	.	.	.	.
	10.152	0.239295		.	.	.	.	.
	10.152	0.236776		.	.	.	.	.
	10.3819	0.236776		.	.	.	.	.
	10.3819	0.234257		.	.	.	.	.
	10.4805	0.234257		.	.	.	.	.
	10.4805	0.231738		.	.	.	.	.
	10.6448	0.231738		.	.	.	.	.
	10.6448	0.229219		.	.	.	.	.
	10.7762	0.229219		.	.	.	.	.
	10.7762	0.2267		.	.	.	.	.
	10.9405	0.2267		.	.	.	.	.
	10.9405	0.224181		.	.	.	.	.
	11.0062	0.224181		.	.	.	.	.
	11.0062	0.219144		.	.	.	.	.
	11.1047	0.219144		.	.	.	.	.
	11.1047	0.214106		.	.	.	.	.
	11.1376	0.214106		.	.	.	.	.
	11.1376	0.211587		.	.	.	.	.
	11.1704	0.211587		.	.	.	.	.
	11.1704	0.209068		.	.	.	.	.
	11.269	0.209068		.	.	.	.	.
	11.269	0.206549		.	.	.	.	.
	11.3347	0.206549		.	.	.	.	.
	11.3347	0.20403		.	.	.	.	.
	11.4333	0.20403		.	.	.	.	.
	11.4333	0.201511		.	.	.	.	.
	12.0246	0.201511		.	.	.	.	.
	12.0246	0.198992		.	.	.	.	.
	12.0575	0.198992		.	.	.	.	.
	12.0575	0.196474		.	.	.	.	.
	12.2218	0.196474		.	.	.	.	.
	12.2218	0.193955		.	.	.	.	.
	12.2875	0.193955		.	.	.	.	.
	12.2875	0.191436		.	.	.	.	.
	12.8131	0.191436		.	.	.	.	.
	12.8131	0.188917		.	.	.	.	.
	12.8788	0.188917		.	.	.	.	.
	12.8788	0.186398		.	.	.	.	.
	12.9117	0.186398		.	.	.	.	.
	12.9117	0.183879		.	.	.	.	.
	13.0103	0.183879		.	.	.	.	.
	13.0103	0.18136		.	.	.	.	.
	13.0431	0.18136		.	.	.	.	.
	13.0431	0.176322		.	.	.	.	.
	13.1088	0.176322		.	.	.	.	.
	13.1088	0.173803		.	.	.	.	.
	13.1745	0.173803		.	.	.	.	.
	13.1745	0.171285		.	.	.	.	.
	13.4702	0.171285		.	.	.	.	.
	13.4702	0.168766		.	.	.	.	.
	13.6345	0.168766		.	.	.	.	.
	13.6345	0.166247		.	.	.	.	.
	13.7659	0.166247		.	.	.	.	.
	13.7659	0.163728		.	.	.	.	.
	13.8645	0.163728		.	.	.	.	.
	13.8645	0.161209		.	.	.	.	.
	13.8973	0.161209		.	.	.	.	.
	13.8973	0.15869		.	.	.	.	.
	13.963	0.15869		.	.	.	.	.
	13.963	0.156171		.	.	.	.	.
	13.9959	0.156171		.	.	.	.	.
	13.9959	0.156171		.	.	.	.	.
	14.0287	0.156171		.	.	.	.	.
	14.0287	0.151051		.	.	.	.	.
	14.0945	0.151051		.	.	.	.	.
	14.0945	0.151051		.	.	.	.	.
	14.7187	0.151051		.	.	.	.	.
	14.7187	0.143238		.	.	.	.	.
	14.7515	0.143238		.	.	.	.	.
	14.7515	0.140634		.	.	.	.	.
	14.8172	0.140634		.	.	.	.	.
	14.8172	0.138029		.	.	.	.	.
	15.7043	0.138029		.	.	.	.	.
	15.7043	0.130216		.	.	.	.	.
	15.7043	0.130216		.	.	.	.	.
	15.7043	0.130216		.	.	.	.	.
	15.7372	0.130216		.	.	.	.	.
	15.7372	0.130216		.	.	.	.	.
	16	0.130216		.	.	.	.	.
	16	0.127503		.	.	.	.	.
	16.46	0.127503		.	.	.	.	.
	16.46	0.124791		.	.	.	.	.
	16.4928	0.124791		.	.	.	.	.
	16.4928	0.122078		.	.	.	.	.
	16.5914	0.122078		.	.	.	.	.
	16.5914	0.119365		.	.	.	.	.
	16.6242	0.119365		.	.	.	.	.
	16.6242	0.113939		.	.	.	.	.
	16.7556	0.113939		.	.	.	.	.
	16.7556	0.111226		.	.	.	.	.
	16.8871	0.111226		.	.	.	.	.
	16.8871	0.108514		.	.	.	.	.
	17.0185	0.108514		.	.	.	.	.
	17.0185	0.105801		.	.	.	.	.
	17.2156	0.105801		.	.	.	.	.
	17.2156	0.103088		.	.	.	.	.
	17.4127	0.103088		.	.	.	.	.
	17.4127	0.100375		.	.	.	.	.
	17.5441	0.100375		.	.	.	.	.
	17.5441	0.100375		.	.	.	.	.
	17.577	0.100375		.	.	.	.	.
	17.577	0.0975869		.	.	.	.	.
	17.6756	0.0975869		.	.	.	.	.
	17.6756	0.0947987		.	.	.	.	.
	17.7413	0.0947987		.	.	.	.	.
	17.7413	0.0947987		.	.	.	.	.
	18.2012	0.0947987		.	.	.	.	.
	18.2012	0.091926		.	.	.	.	.
	18.4641	0.091926		.	.	.	.	.
	18.4641	0.091926		.	.	.	.	.
	18.6283	0.091926		.	.	.	.	.
	18.6283	0.0889606		.	.	.	.	.
	18.8583	0.0889606		.	.	.	.	.
	18.8583	0.0889606		.	.	.	.	.
	19.0883	0.0889606		.	.	.	.	.
	19.0883	0.0889606		.	.	.	.	.
	19.1212	0.0889606		.	.	.	.	.
	19.1212	0.0889606		.	.	.	.	.
	19.3183	0.0889606		.	.	.	.	.
	19.3183	0.0889606		.	.	.	.	.
	19.3511	0.0889606		.	.	.	.	.
	19.3511	0.0889606		.	.	.	.	.
	19.5483	0.0889606		.	.	.	.	.
	19.5483	0.0889606		.	.	.	.	.
	19.5811	0.0889606		.	.	.	.	.
	19.5811	0.0889606		.	.	.	.	.
	20.271	0.0889606		.	.	.	.	.
	20.271	0.0889606		.	.	.	.	.
	20.5996	0.0889606		.	.	.	.	.
	20.5996	0.0889606		.	.	.	.	.
	21.3224	0.0889606		.	.	.	.	.
	21.3224	0.0889606		.	.	.	.	.
	21.5195	0.0889606		.	.	.	.	.
	21.5195	0.0845126		.	.	.	.	.
	21.9466	0.0845126		.	.	.	.	.
	21.9466	0.0800646		.	.	.	.	.
	22.0123	0.0800646		.	.	.	.	.
	22.0123	0.0756165		.	.	.	.	.
	22.1437	0.0756165		.	.	.	.	.
	22.1437	0.0756165		.	.	.	.	.
	22.2752	0.0756165		.	.	.	.	.
	22.2752	0.0756165		.	.	.	.	.
	22.8337	0.0756165		.	.	.	.	.
	22.8337	0.0705754		.	.	.	.	.
	22.8665	0.0705754		.	.	.	.	.
	22.8665	0.0705754		.	.	.	.	.
	23.0308	0.0705754		.	.	.	.	.
	23.0308	0.0705754		.	.	.	.	.
	23.3593	0.0705754		.	.	.	.	.
	23.3593	0.0705754		.	.	.	.	.
	23.4579	0.0705754		.	.	.	.	.
	23.4579	0.0705754		.	.	.	.	.
	23.7536	0.0705754		.	.	.	.	.
	23.7536	0.0635179		.	.	.	.	.
	23.9836	0.0635179		.	.	.	.	.
	23.9836	0.0564603		.	.	.	.	.
	24.115	0.0564603		.	.	.	.	.
	24.115	0.0494028		.	.	.	.	.
	24.1478	0.0494028		.	.	.	.	.
	24.1478	0.0423453		.	.	.	.	.
	24.8706	0.0423453		.	.	.	.	.
	24.8706	0.0352877		.	.	.	.	.
	24.9363	0.0352877		.	.	.	.	.
	24.9363	0.0352877		.	.	.	.	.
	25.0349	0.0352877		.	.	.	.	.
	25.0349	0.0352877		.	.	.	.	.
	25.5606	0.0352877		.	.	.	.	.
	25.5606	0.0352877		.	.	.	.	.
	25.7577	0.0352877		.	.	.	.	.
	25.7577	0.0352877		.	.	.	.	.
	25.8234	0.0352877		.	.	.	.	.
	25.8234	0.0352877		.	.	.	.	.
				.	.	.	.	.
				.	.	.	.	.
				.	.	.	.	.
				.	.	.	.	.
				.	.	.	.	.
				.	.	.	.	.
				.	.	.	.	.
				.	.	.	.	.
				.	.	.	.	.
				.	.	.	.	.
				.	.	.	.	.
				.	.	.	.	.
				.	.	.	.	.
				.	.	.	.	.
				.	.	.	.	.
				.	.	.	.	.
				.	.	.	.	.
				.	.	.	.	.
				.	.	.	.	.
				.	.	.	.	.
				.	.	.	.	.
				.	.	.	.	.
				.	.	.	.	.
				.	.	.	.	.
				.	.	.	.	.
				.	.	.	.	.
				.	.	.	.	.
				.	.	.	.	.
				.	.	.	.	.
				.	.	.	.	.
				.	.	.	.	.
				.	.	.	.	.
				.	.	.	.	.
				.	.	.	.	.
				.	.	.	.	.
				.	.	.	.	.
				.	.	.	.	.
				.	.	.	.	.
				.	.	.	.	.
				.	.	.	.	.
				.	.	.	.	.
				.	.	.	.	.
				.	.	.	.	.
				.	.	.	.	.
				.	.	.	.	.
				.	.	.	.	.
				.	.	.	.	.
				.	.	.	.	.
				.	.	.	.	.
				.	.	.	.	.
				.	.	.	.	.
				.	.	.	.	.
				.	.	.	.	.
				.	.	.	.	.
				.	.	.	.	.
				.	.	.	.	.
				.	.	.	.	.
				.	.	.	.	.
				.	.	.	.	.
				.	.	.	.	.
				.	.	.	.	.
				.	.	.	.	.
				.	.	.	.	.
				.	.	.	.	.
				.	.	.	.	.
				.	.	.	.	.
				.	.	.	.	.
				.	.	.	.	.
				.	.	.	.	.
				.	.	.	.	.
				.	.	.	.	.
				.	.	.	.	.
				.	.	.	.	.
				.	.	.	.	.
				.	.	.	.	.
				.	.	.	.	.
				.	.	.	.	.
				.	.	.	.	.
				.	.	.	.	.
				.	.	.	.	.
				.	.	.	.	.
				.	.	.	.	.
				.	.	.	.	.
				.	.	.	.	.

## Sheet: SM 7a
	Supplementary Material 7. TTP standard parametric survival analyses: nivolumab and everolimus for second-line treatment.
	Time	KM Curve	Time	Weibull	Log-normal	Log-logistic	Exponential	Gompertz
	0	1	0	1	1	1	1	1
	0.0328542	1	1	0.873505	0.917629	0.90403	0.895639	0.852122
	0.0328542	1	2	0.775184	0.790147	0.779423	0.80217	0.733977
	0.0328542	1	3	0.691603	0.679489	0.665686	0.718455	0.638597
	0.0328542	1	4	0.619089	0.588841	0.569984	0.643477	0.560843
	0.0328542	1	5	0.555515	0.514792	0.491533	0.576323	0.49688
	0.0328542	1	6	0.499408	0.453788	0.427567	0.516178	0.443815
	0.0328542	1	7	0.44966	0.402992	0.37523	0.462309	0.399443
	0.0328542	1	8	0.405394	0.360247	0.332092	0.414062	0.362066
	0.0328542	1	9	0.365897	0.323923	0.296222	0.370851	0.330365
	0.0328542	1	10	0.330575	0.292781	0.266121	0.332148	0.303304
	0.0328542	1	11	0.298926	0.265869	0.240632	0.297485	0.280066
	0.0328542	1	12	0.270521	0.242444	0.218863	0.266439	0.260001
	0.0328542	1	13	0.244992	0.221924	0.200122	0.238634	0.242584
	0.0328542	1	14	0.22202	0.203842	0.183867	0.21373	0.227392
	0.0328542	1	15	0.201324	0.187825	0.169671	0.191425	0.214083
	0.0328542	1	16	0.182661	0.173567	0.157194	0.171448	0.202372
	0.0328542	1	17	0.165816	0.160818	0.146163	0.153555	0.192027
	0.0328542	1	18	0.150598	0.149374	0.136358	0.13753	0.182857
	0.0328542	1	19	0.136841	0.139061	0.127599	0.123177	0.174699
	0.0328542	1	20	0.124394	0.129735	0.119738	0.110323	0.167418
	0.0328542	1	21	0.113127	0.121275	0.112652	0.0988092	0.160901
	0.0328542	1	22	0.10292	0.113577	0.10624	0.0884974	0.155052
	0.0328542	1	23	0.0936699	0.106553	0.100415	0.0792618	0.149788
	0.0328542	1	24	0.0852811	0.100127	0.0951058	0.07099	0.14504
	0.0328542	1	25	0.0776699	0.0942341	0.090251	0.0635814	0.140748
	0.0328542	1	26	0.070761	0.0888169	0.085798	0.056946	0.136859
	0.0328542	1	27	0.0644867	0.0838264	0.081702	0.0510031	0.133328
	0.0328542	1	28	0.0587863	0.0792196	0.0779244	0.0456804	0.130118
	0.0328542	1	29	0.0536052	0.0749587	0.0744315	0.0409132	0.127193
	0.0328542	1	30	0.0488943	0.0710105	0.0711944	0.0366434	0.124525
	0.0328542	1	31	0.0446092	0.0673456	0.0681875	0.0328193	0.122086
	0.0328542	1	32	0.0407101	0.0639382	0.0653887	0.0293943	0.119855
	0.0328542	1	33	0.0371611	0.060765	0.0627783	0.0263267	0.117811
	0.0328542	1	34	0.0339296	0.0578056	0.060339	0.0235792	0.115936
	0.0328542	1	35	0.0309863	0.0550415	0.0580555	0.0211185	0.114214
	0.0328542	1	36	0.0283048	0.0524565	0.0559143	0.0189145	0.112631
	0.0328542	1	37	0.0258609	0.0500356	0.0539032	0.0169406	0.111174
	0.0328542	1	38	0.023633	0.0477657	0.0520114	0.0151727	0.109832
	0.0328542	1	39	0.0216016	0.0456348	0.0502292	0.0135892	0.108596
	0.0328542	1	40	0.0197487	0.043632	0.0485479	0.0121711	0.107455
	0.0657084	1	41	0.0180582	0.0417477	0.0469596	0.0109009	0.106402
	0.0657084	0.997436	42	0.0165156	0.0399728	0.0454574	0.0097633	0.105428
	0.22998	0.997436	43	0.0151076	0.0382993	0.0440347	0.0087444	0.104529
	0.22998	0.994872	44	0.013822	0.03672	0.0426858	0.0078318	0.103697
	0.262834	0.994872	45	0.0126481	0.035228	0.0414055	0.0070145	0.102927
	0.262834	0.992308	46	0.0115759	0.0338172	0.0401889	0.0062824	0.102214
	0.492813	0.992308	47	0.0105964	0.0324822	0.0390317	0.0056268	0.101553
	0.492813	0.989744	48	0.0097013	0.0312176	0.0379298	0.0050396	0.100941
	0.62423	0.989744	49	0.0088832	0.0300189	0.0368797	0.0045136	0.100373
	0.62423	0.984615	50	0.0081354	0.0288817	0.0358779	0.0040426	0.0998466
	0.722793	0.984615	51	0.0074517	0.027802	0.0349214	0.0036207	0.0993579
	0.722793	0.982051	52	0.0068265	0.0267761	0.0340074	0.0032429	0.0989043
	0.821355	0.982051	53	0.0062547	0.0258006	0.0331332	0.0029044	0.0984831
	0.821355	0.979487	54	0.0057315	0.0248725	0.0322965	0.0026013	0.0980918
	0.821355	0.979487	55	0.0052529	0.0239888	0.0314951	0.0023298	0.0977283
	0.821355	0.979487	56	0.0048149	0.0231469	0.0307268	0.0020867	0.0973905
	0.887064	0.979487	57	0.004414	0.0223442	0.0299898	0.0018689	0.0970764
	0.887064	0.976916	58	0.004047	0.0215785	0.0292823	0.0016739	0.0967845
	0.887064	0.976916	59	0.0037111	0.0208475	0.0286028	0.0014992	0.0965129
	0.887064	0.976916	60	0.0034034	0.0201495	0.0279495	0.0013427	0.0962604
	0.985626	0.976916	61	0.0031217	0.0194824	0.0273212	0.0012026	0.0960254
	0.985626	0.969183	62	0.0028636	0.0188445	0.0267166	0.0010771	0.0958068
	1.01848	0.969183	63	0.0026272	0.0182343	0.0261343	0.0009647	0.0956033
	1.01848	0.966606	64	0.0024105	0.0176502	0.0255732	0.000864	0.095414
	1.05133	0.966606	65	0.002212	0.0170909	0.0250323	0.0007739	0.0952377
	1.05133	0.964028	66	0.0020301	0.0165549	0.0245106	0.0006931	0.0950736
	1.1499	0.964028	67	0.0018634	0.0160412	0.0240071	0.0006208	0.0949207
	1.1499	0.961451	68	0.0017105	0.0155484	0.0235209	0.000556	0.0947784
	1.1499	0.961451	69	0.0015704	0.0150757	0.0230512	0.000498	0.0946459
	1.1499	0.961451	70	0.0014419	0.0146219	0.0225973	0.000446	0.0945224
	1.18275	0.961451	71	0.001324	0.014186	0.0221583	0.0003994	0.0944075
	1.18275	0.956282	72	0.0012159	0.0137673	0.0217337	0.0003578	0.0943003
	1.21561	0.956282	73	0.0011168	0.0133649	0.0213227	0.0003204	0.0942005
	1.21561	0.953697	74	0.0010258	0.0129779	0.0209247	0.000287	0.0941075
	1.37988	0.953697	75	0.0009423	0.0126056	0.0205392	0.000257	0.0940209
	1.37988	0.951113	76	0.0008657	0.0122474	0.0201657	0.0002302	0.0939402
	1.41273	0.951113	77	0.0007955	0.0119025	0.0198035	0.0002062	0.0938649
	1.41273	0.948528	78	0.000731	0.0115704	0.0194523	0.0001847	0.0937948
	1.47844	0.948528	79	0.0006717	0.0112504	0.0191115	0.0001654	0.0937294
	1.47844	0.943359	80	0.0006174	0.010942	0.0187808	0.0001481	0.0936685
	1.51129	0.943359	81	0.0005675	0.0106447	0.0184597	0.0001327	0.0936118
	1.51129	0.93819	82	0.0005216	0.010358	0.0181478	0.0001188	0.0935588
	1.54415	0.93819	83	0.0004796	0.0100814	0.0178448	0.0001064	0.0935095
	1.54415	0.927852	84	0.0004409	0.0098144	0.0175503	9.53e-05	0.0934635
	1.577	0.927852	85	0.0004054	0.0095567	0.0172639	8.54e-05	0.0934206
	1.577	0.925267	86	0.0003728	0.0093079	0.0169855	7.65e-05	0.0933807
	1.60986	0.925267	87	0.0003428	0.0090675	0.0167146	6.85e-05	0.0933434
	1.60986	0.920098	88	0.0003153	0.0088352	0.0164509	6.13e-05	0.0933087
	1.64271	0.920098	89	0.00029	0.0086107	0.0161943	5.49e-05	0.0932763
	1.64271	0.912344	90	0.0002668	0.0083937	0.0159444	4.92e-05	0.0932461
	1.67556	0.912344	91	0.0002454	0.0081837	0.015701	4.41e-05	0.0932179
	1.67556	0.899422	92	0.0002258	0.0079806	0.0154638	3.95e-05	0.0931917
	1.70842	0.899422	93	0.0002078	0.0077841	0.0152327	3.53e-05	0.0931672
	1.70842	0.88133	94	0.0001912	0.0075939	0.0150074	3.17e-05	0.0931444
	1.74127	0.88133	95	0.0001759	0.0074098	0.0147877	2.84e-05	0.0931231
	1.74127	0.850315	96	0.0001619	0.0072314	0.0145735	2.54e-05	0.0931032
	1.77413	0.850315	97	0.000149	0.0070587	0.0143644	2.27e-05	0.0930847
	1.77413	0.837392	98	0.0001372	0.0068913	0.0141605	2.04e-05	0.0930675
	1.77413	0.837392	99	0.0001263	0.0067291	0.0139614	1.82e-05	0.0930514
	1.77413	0.837392	100	0.0001162	0.0065718	0.013767	1.63e-05	0.0930364
	1.80698	0.837392	101	0.000107	0.0064193	0.0135772	1.46e-05	0.0930224
	1.80698	0.811467	102	9.85e-05	0.0062714	0.0133918	1.31e-05	0.0930093
	1.83984	0.811467	103	9.07e-05	0.006128	0.0132107	1.17e-05	0.0929971
	1.83984	0.775171	104	8.35e-05	0.0059887	0.0130337	1.05e-05	0.0929858
	1.83984	0.775171	105	7.69e-05	0.0058536	0.0128607	9.4186e-06	0.0929752
	1.83984	0.775171	106	7.08e-05	0.0057225	0.0126916	8.4357e-06	0.0929653
	1.87269	0.775171	107	6.53e-05	0.0055951	0.0125262	7.5553e-06	0.0929561
	1.87269	0.733551	108	6.01e-05	0.0054715	0.0123645	6.7669e-06	0.0929476
	1.87269	0.733551	109	5.54e-05	0.0053513	0.0122063	6.0607e-06	0.0929395
	1.87269	0.733551	110	5.1e-05	0.0052346	0.0120515	5.4282e-06	0.0929321
	1.90554	0.733551	111	4.7e-05	0.0051212	0.0119	4.8617e-06	0.0929251
	1.90554	0.704836	112	4.33e-05	0.005011	0.0117517	4.3543e-06	0.0929186
	1.90554	0.704836	113	3.99e-05	0.0049038	0.0116066	3.8999e-06	0.0929126
	1.90554	0.704836	114	3.68e-05	0.0047996	0.0114645	3.4929e-06	0.0929069
	1.9384	0.704836	115	3.39e-05	0.0046983	0.0113253	3.1284e-06	0.0929017
	1.9384	0.686495	116	3.12e-05	0.0045997	0.011189	2.8019e-06	0.0928967
	1.97125	0.686495	117	2.88e-05	0.0045038	0.0110554	2.5095e-06	0.0928922
	1.97125	0.673393	118	2.65e-05	0.0044105	0.0109246	2.2476e-06	0.0928879
	2.00411	0.673393	119	2.44e-05	0.0043197	0.0107963	2.013e-06	0.0928839
	2.00411	0.662913	120	2.25e-05	0.0042313	0.0106707	1.803e-06	0.0928802
	2.03696	0.662913	121	2.08e-05	0.0041452	0.0105474	1.6148e-06	0.0928767
	2.03696	0.652432	122	1.91e-05	0.0040614	0.0104266	1.4463e-06	0.0928735
	2.06982	0.652432	123	1.76e-05	0.0039798	0.0103081	1.2953e-06	0.0928705
	2.06982	0.644571	124	1.63e-05	0.0039002	0.0101919	1.1602e-06	0.0928677
	2.10267	0.644571	125	1.5e-05	0.0038228	0.0100779	1.0391e-06	0.092865
	2.10267	0.639331	126	1.38e-05	0.0037473	0.0099661	9.3065e-07	0.0928626
	2.13552	0.639331	127	1.28e-05	0.0036737	0.0098564	8.3352e-07	0.0928603
	2.13552	0.63671	128	1.18e-05	0.003602	0.0097487	7.4654e-07	0.0928582
	2.16838	0.63671	129	1.09e-05	0.0035321	0.009643	6.6863e-07	0.0928562
	2.16838	0.63147	130	1e-05	0.003464	0.0095392	5.9885e-07	0.0928543
	2.23409	0.63147	131	9.2306e-06	0.0033975	0.0094374	5.3635e-07	0.0928526
	2.23409	0.62885	132	8.5143e-06	0.0033327	0.0093373	4.8038e-07	0.092851
	2.29979	0.62885	133	7.8541e-06	0.0032695	0.0092391	4.3025e-07	0.0928495
	2.29979	0.618369	134	7.2454e-06	0.0032078	0.0091426	3.8535e-07	0.0928481
	2.3655	0.618369	135	6.6843e-06	0.0031476	0.0090478	3.4513e-07	0.0928468
	2.3655	0.615749	136	6.1669e-06	0.0030889	0.0089547	3.0911e-07	0.0928456
	2.39836	0.615749	137	5.6899e-06	0.0030315	0.0088632	2.7685e-07	0.0928444
	2.39836	0.613129	138	5.25e-06	0.0029756	0.0087732	2.4796e-07	0.0928434
	2.56263	0.613129	139	4.8444e-06	0.0029209	0.0086849	2.2208e-07	0.0928424
	2.56263	0.610508	140	4.4703e-06	0.0028676	0.008598	1.9891e-07	0.0928415
	2.7269	0.610508	141	4.1254e-06	0.0028155	0.0085126	1.7815e-07	0.0928406
	2.7269	0.607888	142	3.8072e-06	0.0027646	0.0084286	1.5956e-07	0.0928398
	2.75975	0.607888	143	3.5138e-06	0.0027149	0.0083461	1.4291e-07	0.0928391
	2.75975	0.605268	144	3.2431e-06	0.0026663	0.0082649	1.2799e-07	0.0928384
	2.85832	0.605268	145	2.9934e-06	0.0026189	0.008185	1.1463e-07	0.0928377
	2.85832	0.602648	146	2.7631e-06	0.0025725	0.0081065	1.0267e-07	0.0928371
	3.05544	0.602648	147	2.5506e-06	0.0025272	0.0080292	9.1956e-08	0.0928365
	3.05544	0.600028	148	2.3546e-06	0.0024829	0.0079532	8.236e-08	0.092836
	3.0883	0.600028	149	2.1737e-06	0.0024396	0.0078784	7.3765e-08	0.0928355
	3.0883	0.597407	150	2.0069e-06	0.0023973	0.0078047	6.6067e-08	0.0928351
	3.0883	0.597407	.	.	.	.	.	.
	3.0883	0.597407	.	.	.	.	.	.
	3.12115	0.597407	.	.	.	.	.	.
	3.12115	0.594776	.	.	.	.	.	.
	3.18686	0.594776	.	.	.	.	.	.
	3.18686	0.592144	.	.	.	.	.	.
	3.25257	0.592144	.	.	.	.	.	.
	3.25257	0.592144	.	.	.	.	.	.
	3.44969	0.592144	.	.	.	.	.	.
	3.44969	0.5895	.	.	.	.	.	.
	3.48255	0.5895	.	.	.	.	.	.
	3.48255	0.586857	.	.	.	.	.	.
	3.54825	0.586857	.	.	.	.	.	.
	3.54825	0.584213	.	.	.	.	.	.
	3.58111	0.584213	.	.	.	.	.	.
	3.58111	0.578926	.	.	.	.	.	.
	3.61396	0.578926	.	.	.	.	.	.
	3.61396	0.576283	.	.	.	.	.	.
	3.64682	0.576283	.	.	.	.	.	.
	3.64682	0.573639	.	.	.	.	.	.
	3.67967	0.573639	.	.	.	.	.	.
	3.67967	0.563065	.	.	.	.	.	.
	3.67967	0.563065	.	.	.	.	.	.
	3.67967	0.563065	.	.	.	.	.	.
	3.71253	0.563065	.	.	.	.	.	.
	3.71253	0.544474	.	.	.	.	.	.
	3.71253	0.544474	.	.	.	.	.	.
	3.71253	0.544474	.	.	.	.	.	.
	3.74538	0.544474	.	.	.	.	.	.
	3.74538	0.539136	.	.	.	.	.	.
	3.77823	0.539136	90.5	.	.	.	.	.
	3.77823	0.531129	91	.	.	.	.	.
	3.81109	0.531129	91.5	.	.	.	.	.
	3.81109	0.52846	92	.	.	.	.	.
	3.84394	0.52846	92.5	.	.	.	.	.
	3.84394	0.520453	93	.	.	.	.	.
	3.8768	0.520453	93.5	.	.	.	.	.
	3.8768	0.520453	94	.	.	.	.	.
	3.90965	0.520453	94.5	.	.	.	.	.
	3.90965	0.51777	95	.	.	.	.	.
	3.94251	0.51777	95.5	.	.	.	.	.
	3.94251	0.512405	96	.	.	.	.	.
	4.20534	0.512405	96.5	.	.	.	.	.
	4.20534	0.509722	97	.	.	.	.	.
	4.43532	0.509722	97.5	.	.	.	.	.
	4.43532	0.507039	98	.	.	.	.	.
	4.59959	0.507039	98.5	.	.	.	.	.
	4.59959	0.504356	99	.	.	.	.	.
	4.63244	0.504356	99.5	.	.	.	.	.
	4.63244	0.501673	100	.	.	.	.	.
	4.73101	0.501673	100.5	.	.	.	.	.
	4.73101	0.496308	101	.	.	.	.	.
	4.96099	0.496308	101.5	.	.	.	.	.
	4.96099	0.493625	102	.	.	.	.	.
	4.99384	0.493625	102.5	.	.	.	.	.
	4.99384	0.490943	103	.	.	.	.	.
	4.99384	0.490943	103.5	.	.	.	.	.
	4.99384	0.490943	104	.	.	.	.	.
	5.0924	0.490943	104.5	.	.	.	.	.
	5.0924	0.488245	105	.	.	.	.	.
	5.12526	0.488245	105.5	.	.	.	.	.
	5.12526	0.485548	106	.	.	.	.	.
	5.22382	0.485548	106.5	.	.	.	.	.
	5.22382	0.48285	107	.	.	.	.	.
	5.25667	0.48285	107.5	.	.	.	.	.
	5.25667	0.480153	108	.	.	.	.	.
	5.32238	0.480153	108.5	.	.	.	.	.
	5.32238	0.474758	109	.	.	.	.	.
	5.35524	0.474758	109.5	.	.	.	.	.
	5.35524	0.46127	110	.	.	.	.	.
	5.38809	0.46127	110.5	.	.	.	.	.
	5.38809	0.458573	111	.	.	.	.	.
	5.42094	0.458573	111.5	.	.	.	.	.
	5.42094	0.455875	112	.	.	.	.	.
	5.51951	0.455875	112.5	.	.	.	.	.
	5.51951	0.442388	113	.	.	.	.	.
	5.55236	0.442388	113.5	.	.	.	.	.
	5.55236	0.436993	114	.	.	.	.	.
	5.55236	0.436993	114.5	.	.	.	.	.
	5.55236	0.436993	115	.	.	.	.	.
	5.55236	0.436993	115.5	.	.	.	.	.
	5.55236	0.436993	116	.	.	.	.	.
	5.58522	0.436993	116.5	.	.	.	.	.
	5.58522	0.420606	117	.	.	.	.	.
	5.61807	0.420606	117.5	.	.	.	.	.
	5.61807	0.417874	118	.	.	.	.	.
	5.65092	0.417874	118.5	.	.	.	.	.
	5.65092	0.415143	119	.	.	.	.	.
	5.68378	0.415143	119.5	.	.	.	.	.
	5.68378	0.415143	120	.	.	.	.	.
	5.71663	0.415143	120.5	.	.	.	.	.
	5.71663	0.412394	121	.	.	.	.	.
	5.74949	0.412394	121.5	.	.	.	.	.
	5.74949	0.409645	122	.	.	.	.	.
	5.78234	0.409645	122.5	.	.	.	.	.
	5.78234	0.406895	123	.	.	.	.	.
	5.78234	0.406895	123.5	.	.	.	.	.
	5.78234	0.406895	124	.	.	.	.	.
	5.84805	0.406895	124.5	.	.	.	.	.
	5.84805	0.401359	125	.	.	.	.	.
	6.07803	0.401359	125.5	.	.	.	.	.
	6.07803	0.398591	126	.	.	.	.	.
	6.40657	0.398591	126.5	.	.	.	.	.
	6.40657	0.398591	127	.	.	.	.	.
	6.76797	0.398591	127.5	.	.	.	.	.
	6.76797	0.395804	128	.	.	.	.	.
	6.96509	0.395804	128.5	.	.	.	.	.
	6.96509	0.393017	129	.	.	.	.	.
	7.16222	0.393017	129.5	.	.	.	.	.
	7.16222	0.387442	130	.	.	.	.	.
	7.19507	0.387442	130.5	.	.	.	.	.
	7.19507	0.381867	131	.	.	.	.	.
	7.29363	0.381867	131.5	.	.	.	.	.
	7.29363	0.37908	132	.	.	.	.	.
	7.32649	0.37908	132.5	.	.	.	.	.
	7.32649	0.376292	133	.	.	.	.	.
	7.32649	0.376292	133.5	.	.	.	.	.
	7.32649	0.376292	134	.	.	.	.	.
	7.35934	0.376292	134.5	.	.	.	.	.
	7.35934	0.373484	135	.	.	.	.	.
	7.3922	0.373484	135.5	.	.	.	.	.
	7.3922	0.359444	136	.	.	.	.	.
	7.42505	0.359444	136.5	.	.	.	.	.
	7.42505	0.356635	137	.	.	.	.	.
	7.45791	0.356635	137.5	.	.	.	.	.
	7.45791	0.351019	138	.	.	.	.	.
	7.52361	0.351019	138.5	.	.	.	.	.
	7.52361	0.351019	139	.	.	.	.	.
	7.55647	0.351019	139.5	.	.	.	.	.
	7.55647	0.348188	140	.	.	.	.	.
	7.58932	0.348188	140.5	.	.	.	.	.
	7.58932	0.345357	141	.	.	.	.	.
	7.65503	0.345357	141.5	.	.	.	.	.
	7.65503	0.339696	142	.	.	.	.	.
	7.68788	0.339696	142.5	.	.	.	.	.
	7.68788	0.339696	143	.	.	.	.	.
	8.34497	0.339696	143.5	.	.	.	.	.
	8.34497	0.336841	144	.	.	.	.	.
	8.77207	0.336841	144.5	.	.	.	.	.
	8.77207	0.331132	145	.	.	.	.	.
	9.10062	0.331132	145.5	.	.	.	.	.
	9.10062	0.328277	146	.	.	.	.	.
	9.13347	0.328277	146.5	.	.	.	.	.
	9.13347	0.325423	147	.	.	.	.	.
	9.16632	0.325423	147.5	.	.	.	.	.
	9.16632	0.319714	148	.	.	.	.	.
	9.23203	0.319714	148.5	.	.	.	.	.
	9.23203	0.308295	149	.	.	.	.	.
	9.26489	0.308295	149.5	.	.	.	.	.
	9.26489	0.305441	150	.	.	.	.	.
	9.3306	0.305441		.	.	.	.	.
	9.3306	0.305441		.	.	.	.	.
	9.36345	0.305441		.	.	.	.	.
	9.36345	0.302559		.	.	.	.	.
	9.46201	0.302559		.	.	.	.	.
	9.46201	0.299678		.	.	.	.	.
	9.56057	0.299678		.	.	.	.	.
	9.56057	0.296796		.	.	.	.	.
	9.59343	0.296796		.	.	.	.	.
	9.59343	0.293915		.	.	.	.	.
	9.69199	0.293915		.	.	.	.	.
	9.69199	0.291033		.	.	.	.	.
	9.95483	0.291033		.	.	.	.	.
	9.95483	0.288152		.	.	.	.	.
	10.0205	0.288152		.	.	.	.	.
	10.0205	0.28527		.	.	.	.	.
	10.6448	0.28527		.	.	.	.	.
	10.6448	0.282389		.	.	.	.	.
	10.7433	0.282389		.	.	.	.	.
	10.7433	0.279507		.	.	.	.	.
	10.8747	0.279507		.	.	.	.	.
	10.8747	0.276626		.	.	.	.	.
	10.9405	0.276626		.	.	.	.	.
	10.9405	0.273744		.	.	.	.	.
	11.039	0.273744		.	.	.	.	.
	11.039	0.267981		.	.	.	.	.
	11.0719	0.267981		.	.	.	.	.
	11.0719	0.2651		.	.	.	.	.
	11.1047	0.2651		.	.	.	.	.
	11.1047	0.259337		.	.	.	.	.
	11.1376	0.259337		.	.	.	.	.
	11.1376	0.256455		.	.	.	.	.
	11.2361	0.256455		.	.	.	.	.
	11.2361	0.253574		.	.	.	.	.
	11.269	0.253574		.	.	.	.	.
	11.269	0.24781		.	.	.	.	.
	11.3018	0.24781		.	.	.	.	.
	11.3018	0.242047		.	.	.	.	.
	11.3018	0.242047		.	.	.	.	.
	11.3018	0.242047		.	.	.	.	.
	11.4004	0.242047		.	.	.	.	.
	11.4004	0.239131		.	.	.	.	.
	11.8275	0.239131		.	.	.	.	.
	11.8275	0.236215		.	.	.	.	.
	12.0903	0.236215		.	.	.	.	.
	12.0903	0.233299		.	.	.	.	.
	12.8788	0.233299		.	.	.	.	.
	12.8788	0.230382		.	.	.	.	.
	12.9446	0.230382		.	.	.	.	.
	12.9446	0.230382		.	.	.	.	.
	13.1745	0.230382		.	.	.	.	.
	13.1745	0.230382		.	.	.	.	.
	13.2074	0.230382		.	.	.	.	.
	13.2074	0.22739		.	.	.	.	.
	13.2074	0.22739		.	.	.	.	.
	13.2074	0.22739		.	.	.	.	.
	13.5031	0.22739		.	.	.	.	.
	13.5031	0.224359		.	.	.	.	.
	13.6345	0.224359		.	.	.	.	.
	13.6345	0.218295		.	.	.	.	.
	13.7331	0.218295		.	.	.	.	.
	13.7331	0.215263		.	.	.	.	.
	13.7988	0.215263		.	.	.	.	.
	13.7988	0.215263		.	.	.	.	.
	13.9959	0.215263		.	.	.	.	.
	13.9959	0.212188		.	.	.	.	.
	14.0616	0.212188		.	.	.	.	.
	14.0616	0.212188		.	.	.	.	.
	14.883	0.212188		.	.	.	.	.
	14.883	0.209067		.	.	.	.	.
	14.9487	0.209067		.	.	.	.	.
	14.9487	0.209067		.	.	.	.	.
	15.3429	0.209067		.	.	.	.	.
	15.3429	0.209067		.	.	.	.	.
	15.4415	0.209067		.	.	.	.	.
	15.4415	0.209067		.	.	.	.	.
	15.4743	0.209067		.	.	.	.	.
	15.4743	0.205801		.	.	.	.	.
	15.5072	0.205801		.	.	.	.	.
	15.5072	0.205801		.	.	.	.	.
	15.6386	0.205801		.	.	.	.	.
	15.6386	0.202481		.	.	.	.	.
	15.7043	0.202481		.	.	.	.	.
	15.7043	0.202481		.	.	.	.	.
	15.7372	0.202481		.	.	.	.	.
	15.7372	0.202481		.	.	.	.	.
	15.8029	0.202481		.	.	.	.	.
	15.8029	0.202481		.	.	.	.	.
	15.8686	0.202481		.	.	.	.	.
	15.8686	0.202481		.	.	.	.	.
	16.1643	0.202481		.	.	.	.	.
	16.1643	0.198929		.	.	.	.	.
	16.1643	0.198929		.	.	.	.	.
	16.1643	0.198929		.	.	.	.	.
	16.1971	0.198929		.	.	.	.	.
	16.1971	0.198929		.	.	.	.	.
	16.3285	0.198929		.	.	.	.	.
	16.3285	0.195245		.	.	.	.	.
	16.4271	0.195245		.	.	.	.	.
	16.4271	0.191561		.	.	.	.	.
	16.5257	0.191561		.	.	.	.	.
	16.5257	0.187878		.	.	.	.	.
	16.7228	0.187878		.	.	.	.	.
	16.7228	0.187878		.	.	.	.	.
	16.7228	0.187878		.	.	.	.	.
	16.7228	0.187878		.	.	.	.	.
	16.9528	0.187878		.	.	.	.	.
	16.9528	0.187878		.	.	.	.	.
	18.2341	0.187878		.	.	.	.	.
	18.2341	0.187878		.	.	.	.	.
	18.2341	0.187878		.	.	.	.	.
	18.2341	0.187878		.	.	.	.	.
	18.2669	0.187878		.	.	.	.	.
	18.2669	0.187878		.	.	.	.	.
	18.3655	0.187878		.	.	.	.	.
	18.3655	0.187878		.	.	.	.	.
	18.3655	0.187878		.	.	.	.	.
	18.3655	0.187878		.	.	.	.	.
	18.3655	0.187878		.	.	.	.	.
	18.3655	0.187878		.	.	.	.	.
	18.3984	0.187878		.	.	.	.	.
	18.3984	0.187878		.	.	.	.	.
	18.4312	0.187878		.	.	.	.	.
	18.4312	0.183295		.	.	.	.	.
	18.4312	0.183295		.	.	.	.	.
	18.4312	0.183295		.	.	.	.	.
	18.5298	0.183295		.	.	.	.	.
	18.5298	0.183295		.	.	.	.	.
	18.5955	0.183295		.	.	.	.	.
	18.5955	0.183295		.	.	.	.	.
	18.8583	0.183295		.	.	.	.	.
	18.8583	0.178341		.	.	.	.	.
	19.5811	0.178341		.	.	.	.	.
	19.5811	0.173387		.	.	.	.	.
	19.6797	0.173387		.	.	.	.	.
	19.6797	0.173387		.	.	.	.	.
	19.9425	0.173387		.	.	.	.	.
	19.9425	0.173387		.	.	.	.	.
	20.0082	0.173387		.	.	.	.	.
	20.0082	0.173387		.	.	.	.	.
	20.3039	0.173387		.	.	.	.	.
	20.3039	0.167969		.	.	.	.	.
	20.7967	0.167969		.	.	.	.	.
	20.7967	0.167969		.	.	.	.	.
	20.9281	0.167969		.	.	.	.	.
	20.9281	0.167969		.	.	.	.	.
	21.0924	0.167969		.	.	.	.	.
	21.0924	0.167969		.	.	.	.	.
	21.1253	0.167969		.	.	.	.	.
	21.1253	0.167969		.	.	.	.	.
	21.191	0.167969		.	.	.	.	.
	21.191	0.167969		.	.	.	.	.
	21.2567	0.167969		.	.	.	.	.
	21.2567	0.167969		.	.	.	.	.
	21.4209	0.167969		.	.	.	.	.
	21.4209	0.167969		.	.	.	.	.
	21.6181	0.167969		.	.	.	.	.
	21.6181	0.167969		.	.	.	.	.
	21.7166	0.167969		.	.	.	.	.
	21.7166	0.167969		.	.	.	.	.
	21.8809	0.167969		.	.	.	.	.
	21.8809	0.160334		.	.	.	.	.
	22.1109	0.160334		.	.	.	.	.
	22.1109	0.160334		.	.	.	.	.
	22.1437	0.160334		.	.	.	.	.
	22.1437	0.160334		.	.	.	.	.
	22.3409	0.160334		.	.	.	.	.
	22.3409	0.160334		.	.	.	.	.
	22.6694	0.160334		.	.	.	.	.
	22.6694	0.160334		.	.	.	.	.
	23.1622	0.160334		.	.	.	.	.
	23.1622	0.160334		.	.	.	.	.
	23.2608	0.160334		.	.	.	.	.
	23.2608	0.160334		.	.	.	.	.
	23.655	0.160334		.	.	.	.	.
	23.655	0.149645		.	.	.	.	.
	23.8193	0.149645		.	.	.	.	.
	23.8193	0.149645		.	.	.	.	.
	23.9507	0.149645		.	.	.	.	.
	23.9507	0.149645		.	.	.	.	.
	23.9507	0.149645		.	.	.	.	.
	23.9507	0.149645		.	.	.	.	.
	24.8049	0.149645		.	.	.	.	.
	24.8049	0.149645		.	.	.	.	.
	25.3635	0.149645		.	.	.	.	.
	25.3635	0.149645		.	.	.	.	.
	25.5277	0.149645		.	.	.	.	.
	25.5277	0.149645		.	.	.	.	.
	26.5791	0.149645		.	.	.	.	.
	26.5791	0.130939		.	.	.	.	.
	26.809	0.130939		.	.	.	.	.
	26.809	0.130939		.	.	.	.	.
	26.9076	0.130939		.	.	.	.	.
	26.9076	0.130939		.	.	.	.	.
	26.9405	0.130939		.	.	.	.	.
	26.9405	0.130939		.	.	.	.	.
	27.3676	0.130939		.	.	.	.	.
	27.3676	0.130939		.	.	.	.	.
	27.6632	0.130939		.	.	.	.	.
	27.6632	0.130939		.	.	.	.	.
	28.0575	0.130939		.	.	.	.	.
	28.0575	0.130939		.	.	.	.	.
	29.5688	0.130939		.	.	.	.	.
	29.5688	0.130939		.	.	.	.	.
				.	.	.	.	.
				.	.	.	.	.
				.	.	.	.	.
				.	.	.	.	.
				.	.	.	.	.
				.	.	.	.	.
				.	.	.	.	.
				.	.	.	.	.
				.	.	.	.	.
				.	.	.	.	.
				.	.	.	.	.
				.	.	.	.	.
				.	.	.	.	.
				.	.	.	.	.
				.	.	.	.	.
				.	.	.	.	.
				.	.	.	.	.
				.	.	.	.	.
				.	.	.	.	.
				.	.	.	.	.
				.	.	.	.	.
				.	.	.	.	.
				.	.	.	.	.
				.	.	.	.	.
				.	.	.	.	.
				.	.	.	.	.
				.	.	.	.	.
				.	.	.	.	.
				.	.	.	.	.
				.	.	.	.	.
				.	.	.	.	.
				.	.	.	.	.
				.	.	.	.	.
				.	.	.	.	.
				.	.	.	.	.
				.	.	.	.	.

## Sheet: SM 7b
	Supplementary Material 7. TTP standard parametric survival analyses: nivolumab and everolimus for second-line treatment.
	Time	KM Curve	Time	Weibull	Log-normal	Log-logistic	Exponential	Gompertz
	0	1	0	1	1	1	1	1
	0.0328542	1	1	0.897772	0.935764	0.927618	0.878131	0.871104
	0.0328542	1	2	0.795743	0.80281	0.804644	0.771114	0.760012
	0.0328542	1	3	0.701542	0.677485	0.679524	0.677139	0.664116
	0.0328542	1	4	0.616265	0.572697	0.569664	0.594616	0.58121
	0.0328542	1	5	0.539866	0.487256	0.478778	0.522151	0.509424
	0.0328542	1	6	0.471883	0.417702	0.405282	0.458517	0.447174
	0.0328542	1	7	0.411683	0.360757	0.346165	0.402638	0.393111
	0.0328542	1	8	0.358576	0.313763	0.298467	0.353569	0.346091
	0.0328542	1	9	0.311868	0.274654	0.259707	0.310479	0.305136
	0.0328542	1	10	0.270892	0.241837	0.227931	0.272641	0.269413
	0.0328542	1	11	0.235022	0.214087	0.201635	0.239415	0.238208
	0.0328542	1	12	0.203683	0.190452	0.179668	0.210238	0.210913
	0.0328542	1	13	0.176346	0.170188	0.161153	0.184616	0.187003
	0.0328542	1	14	0.152537	0.152707	0.145414	0.162117	0.166031
	0.0328542	1	15	0.131829	0.137543	0.131928	0.14236	0.14761
	0.0328542	1	16	0.113839	0.124319	0.120288	0.125011	0.131408
	0.0328542	1	17	0.0982294	0.112731	0.110172	0.109776	0.117139
	0.0328542	1	18	0.0846987	0.102532	0.101325	0.0963974	0.104555
	0.0328542	1	19	0.0729816	0.0935187	0.0935429	0.0846496	0.0934445
	0.0328542	1	20	0.0628444	0.0855215	0.0866595	0.0743334	0.0836209
	0.0328542	1	21	0.0540815	0.0784006	0.0805409	0.0652744	0.0749245
	0.0328542	1	22	0.0465127	0.0720386	0.0750767	0.0573195	0.0672163
	0.0328542	1	23	0.0399804	0.0663366	0.0701756	0.050334	0.0603755
	0.0328542	1	24	0.0343466	0.061211	0.0657619	0.0441998	0.0542971
	0.0328542	1	25	0.0294911	0.0565906	0.0617722	0.0388132	0.0488895
	0.0328542	1	26	0.0253092	0.0524147	0.0581529	0.0340831	0.0440729
	0.0328542	1	27	0.0217097	0.0486311	0.0548589	0.0299294	0.0397777
	0.0328542	1	28	0.0186132	0.0451948	0.0518516	0.0262819	0.0359429
	0.0328542	1	29	0.0159511	0.042067	0.0490981	0.023079	0.0325152
	0.0328542	1	30	0.0136637	0.0392139	0.0465701	0.0202664	0.0294479
	0.0328542	1	31	0.0116993	0.0366063	0.0442431	0.0177965	0.0267
	0.0328542	1	32	0.0100131	0.0342183	0.042096	0.0156277	0.0242354
	0.0328542	1	33	0.0085665	0.0320275	0.0401102	0.0137231	0.0220226
	0.0328542	1	34	0.007326	0.0300141	0.0382698	0.0120507	0.0200335
	0.0328542	1	35	0.0062627	0.0281607	0.0365604	0.0105821	0.0182438
	0.0328542	1	36	0.0053517	0.0264517	0.0349697	0.0092925	0.0166315
	0.0328542	1	37	0.0045716	0.0248736	0.0334868	0.00816	0.0151777
	0.0328542	1	38	0.0039039	0.0234142	0.0321017	0.0071655	0.0138654
	0.0328542	1	39	0.0033325	0.0220626	0.030806	0.0062923	0.0126796
	0.0328542	1	40	0.0028437	0.0208092	0.029592	0.0055255	0.0116069
	0.0328542	1	41	0.0024259	0.0196454	0.0284526	0.0048521	0.0106357
	0.0328542	1	42	0.0020688	0.0185634	0.0273818	0.0042608	0.0097554
	0.0328542	1	43	0.0017637	0.0175562	0.0263741	0.0037415	0.0089568
	0.0328542	1	44	0.0015031	0.0166176	0.0254244	0.0032855	0.0082315
	0.0328542	1	45	0.0012806	0.0157419	0.0245283	0.0028851	0.0075722
	0.0328542	1	46	0.0010908	0.0149241	0.0236817	0.0025335	0.0069723
	0.0328542	1	47	0.0009288	0.0141595	0.0228809	0.0022248	0.006426
	0.0328542	1	48	0.0007906	0.0134439	0.0221226	0.0019536	0.0059279
	0.0328542	1	49	0.0006729	0.0127736	0.0214038	0.0017155	0.0054735
	0.0328542	1	50	0.0005725	0.012145	0.0207217	0.0015065	0.0050585
	0.0328542	1	51	0.0004869	0.0115551	0.0200738	0.0013229	0.0046791
	0.0328542	1	52	0.000414	0.011001	0.0194578	0.0011617	0.0043321
	0.0328542	1	53	0.000352	0.01048	0.0188715	0.0010201	0.0040143
	0.0328542	1	54	0.0002991	0.0099898	0.018313	0.0008958	0.003723
	0.0328542	1	55	0.0002542	0.0095282	0.0177805	0.0007866	0.0034558
	0.0328542	1	56	0.0002159	0.0090932	0.0172725	0.0006907	0.0032105
	0.0328542	1	57	0.0001834	0.0086829	0.0167873	0.0006066	0.0029851
	0.0328542	1	58	0.0001557	0.0082956	0.0163236	0.0005326	0.0027778
	0.0328542	1	59	0.0001322	0.0079298	0.0158802	0.0004677	0.0025871
	0.0328542	1	60	0.0001122	0.0075841	0.0154557	0.0004107	0.0024113
	0.0328542	1	61	9.52e-05	0.0072571	0.0150492	0.0003607	0.0022494
	0.0328542	1	62	8.07e-05	0.0069477	0.0146595	0.0003167	0.0020999
	0.0328542	1	63	6.85e-05	0.0066546	0.0142858	0.0002781	0.0019619
	0.0328542	1	64	5.81e-05	0.0063768	0.0139272	0.0002442	0.0018344
	0.0328542	1	65	4.92e-05	0.0061134	0.0135828	0.0002145	0.0017165
	0.0328542	1	66	4.17e-05	0.0058635	0.0132518	0.0001883	0.0016074
	0.0328542	1	67	3.53e-05	0.0056263	0.0129336	0.0001654	0.0015063
	0.0328542	1	68	2.99e-05	0.005401	0.0126275	0.0001452	0.0014127
	0.0657084	1	69	2.54e-05	0.0051868	0.0123329	0.0001275	0.0013258
	0.0657084	0.997348	70	2.15e-05	0.0049832	0.0120492	0.000112	0.0012452
	0.328542	0.997348	71	1.82e-05	0.0047894	0.0117758	9.83e-05	0.0011703
	0.328542	0.994695	72	1.54e-05	0.0046049	0.0115122	8.63e-05	0.0011006
	0.459959	0.994695	73	1.3e-05	0.0044293	0.011258	7.58e-05	0.0010359
	0.459959	0.992042	74	1.1e-05	0.0042619	0.0110126	6.66e-05	0.0009756
	0.525667	0.992042	75	9.3281e-06	0.0041023	0.0107758	5.85e-05	0.0009195
	0.525667	0.98939	76	7.8905e-06	0.0039501	0.010547	5.13e-05	0.0008672
	0.591376	0.98939	77	6.6733e-06	0.0038049	0.0103259	4.51e-05	0.0008184
	0.591376	0.986737	78	5.6428e-06	0.0036662	0.0101122	3.96e-05	0.0007728
	0.62423	0.986737	79	4.7705e-06	0.0035338	0.0099055	3.48e-05	0.0007303
	0.62423	0.981432	80	4.0324e-06	0.0034073	0.0097055	3.05e-05	0.0006905
	0.689938	0.981432	81	3.4079e-06	0.0032864	0.0095119	2.68e-05	0.0006533
	0.689938	0.981432	82	2.8796e-06	0.0031707	0.0093245	2.35e-05	0.0006186
	0.722793	0.981432	83	2.4328e-06	0.0030601	0.0091429	2.07e-05	0.000586
	0.722793	0.976113	84	2.055e-06	0.0029542	0.0089669	1.82e-05	0.0005555
	0.788501	0.976113	85	1.7356e-06	0.0028528	0.0087963	1.59e-05	0.0005269
	0.788501	0.973453	86	1.4655e-06	0.0027557	0.0086309	1.4e-05	0.0005
	0.788501	0.973453	87	1.2373e-06	0.0026627	0.0084704	1.23e-05	0.0004749
	0.788501	0.973453	88	1.0445e-06	0.0025735	0.0083147	1.08e-05	0.0004512
	0.788501	0.973453	89	8.8154e-07	0.002488	0.0081635	9.4791e-06	0.000429
	0.788501	0.973453	90	7.439e-07	0.002406	0.0080166	8.3239e-06	0.0004081
	0.854209	0.973453	91	6.2766e-07	0.0023273	0.007874	7.3095e-06	0.0003884
	0.854209	0.968105	92	5.295e-07	0.0022518	0.0077354	6.4187e-06	0.0003699
	0.887064	0.968105	93	4.4662e-07	0.0021792	0.0076007	5.6364e-06	0.0003525
	0.887064	0.96543	94	3.7666e-07	0.0021096	0.0074697	4.9495e-06	0.0003361
	0.919918	0.96543	95	3.1761e-07	0.0020426	0.0073423	4.3463e-06	0.0003206
	0.919918	0.962756	96	2.6777e-07	0.0019783	0.0072184	3.8167e-06	0.000306
	0.952772	0.962756	97	2.2572e-07	0.0019165	0.0070978	3.3515e-06	0.0002922
	0.952772	0.960082	98	1.9025e-07	0.001857	0.0069804	2.9431e-06	0.0002792
	1.01848	0.960082	99	1.6033e-07	0.0017998	0.0068661	2.5844e-06	0.0002669
	1.01848	0.957407	100	1.3509e-07	0.0017447	0.0067548	2.2694e-06	0.0002553
	1.05133	0.957407	101	1.1381e-07	0.0016918	0.0066463	1.9929e-06	0.0002443
	1.05133	0.954733	102	9.5874e-08	0.0016407	0.0065407	1.75e-06	0.0002339
	1.05133	0.954733	103	8.0749e-08	0.0015916	0.0064377	1.5367e-06	0.000224
	1.05133	0.954733	104	6.8001e-08	0.0015443	0.0063373	1.3494e-06	0.0002147
	1.11704	0.954733	105	5.7258e-08	0.0014986	0.0062393	1.185e-06	0.0002058
	1.11704	0.952051	106	4.8206e-08	0.0014547	0.0061438	1.0406e-06	0.0001974
	1.21561	0.952051	107	4.0579e-08	0.0014123	0.0060506	9.1376e-07	0.0001895
	1.21561	0.949369	108	3.4154e-08	0.0013714	0.0059597	8.024e-07	0.0001819
	1.24846	0.949369	109	2.8743e-08	0.001332	0.005871	7.0462e-07	0.0001748
	1.24846	0.946688	110	2.4186e-08	0.0012939	0.0057843	6.1874e-07	0.000168
	1.28131	0.946688	111	2.0348e-08	0.0012572	0.0056997	5.4334e-07	0.0001615
	1.28131	0.941324	112	1.7118e-08	0.0012217	0.0056171	4.7712e-07	0.0001553
	1.31417	0.941324	113	1.4398e-08	0.0011875	0.0055364	4.1898e-07	0.0001495
	1.31417	0.933278	114	1.2109e-08	0.0011544	0.0054575	3.6792e-07	0.0001439
	1.34702	0.933278	115	1.0183e-08	0.0011225	0.0053804	3.2308e-07	0.0001386
	1.34702	0.930597	116	8.5617e-09	0.0010916	0.0053051	2.837e-07	0.0001336
	1.37988	0.930597	117	7.1978e-09	0.0010618	0.0052314	2.4913e-07	0.0001288
	1.37988	0.930597	118	6.0504e-09	0.001033	0.0051594	2.1877e-07	0.0001242
	1.41273	0.930597	119	5.0854e-09	0.0010051	0.0050889	1.9211e-07	0.0001198
	1.41273	0.927907	120	4.2737e-09	0.0009781	0.00502	1.687e-07	0.0001156
	1.41273	0.927907	121	3.5911e-09	0.0009521	0.0049526	1.4814e-07	0.0001117
	1.41273	0.927907	122	3.0172e-09	0.0009268	0.0048866	1.3008e-07	0.0001078
	1.44559	0.927907	123	2.5348e-09	0.0009024	0.004822	1.1423e-07	0.0001042
	1.44559	0.922512	124	2.1292e-09	0.0008788	0.0047588	1.0031e-07	0.0001007
	1.44559	0.922512	125	1.7883e-09	0.0008559	0.0046969	8.8084e-08	9.74e-05
	1.44559	0.922512	126	1.5018e-09	0.0008337	0.0046363	7.735e-08	9.43e-05
	1.47844	0.922512	127	1.2611e-09	0.0008123	0.0045769	6.7923e-08	9.12e-05
	1.47844	0.919807	128	1.0588e-09	0.0007915	0.0045188	5.9645e-08	8.83e-05
	1.51129	0.919807	129	8.889e-10	0.0007713	0.0044618	5.2376e-08	8.55e-05
	1.51129	0.914396	130	7.461e-10	0.0007518	0.004406	4.5993e-08	8.29e-05
	1.54415	0.914396	131	6.262e-10	0.0007329	0.0043513	4.0388e-08	8.03e-05
	1.54415	0.908986	132	5.255e-10	0.0007146	0.0042977	3.5466e-08	7.79e-05
	1.577	0.908986	133	4.41e-10	0.0006968	0.0042451	3.1144e-08	7.55e-05
	1.577	0.90628	134	3.7e-10	0.0006795	0.0041936	2.7348e-08	7.33e-05
	1.60986	0.90628	135	3.104e-10	0.0006628	0.004143	2.4015e-08	7.11e-05
	1.60986	0.895459	136	2.604e-10	0.0006466	0.0040935	2.1089e-08	6.91e-05
	1.64271	0.895459	137	2.184e-10	0.0006308	0.0040449	1.8519e-08	6.71e-05
	1.64271	0.892754	138	1.832e-10	0.0006155	0.0039972	1.6262e-08	6.52e-05
	1.67556	0.892754	139	1.536e-10	0.0006007	0.0039504	1.428e-08	6.33e-05
	1.67556	0.876522	140	1.288e-10	0.0005863	0.0039044	1.254e-08	6.16e-05
	1.67556	0.876522	141	1.08e-10	0.0005723	0.0038594	1.1012e-08	5.99e-05
	1.67556	0.876522	142	0	0.0005588	0.0038151	9.6695e-09	5.83e-05
	1.70842	0.876522	143	0	0.0005456	0.0037717	8.4911e-09	5.67e-05
	1.70842	0.86024	144	0	0.0005328	0.0037291	7.4563e-09	5.52e-05
	1.74127	0.86024	145	0	0.0005203	0.0036872	6.5476e-09	5.37e-05
	1.74127	0.854812	146	0	0.0005082	0.0036461	5.7497e-09	5.23e-05
	1.74127	0.854812	147	0	0.0004965	0.0036057	5.049e-09	5.1e-05
	1.74127	0.854812	148	0	0.0004851	0.003566	4.4336e-09	4.97e-05
	1.74127	0.854812	149	0	0.000474	0.0035271	3.8933e-09	4.84e-05
	1.74127	0.854812	150	0	0.0004632	0.0034888	3.4188e-09	4.72e-05
	1.77413	0.854812	.	.	.	.	.	.
	1.77413	0.843888	.	.	.	.	.	.
	1.77413	0.843888	.	.	.	.	.	.
	1.77413	0.843888	.	.	.	.	.	.
	1.77413	0.843888	.	.	.	.	.	.
	1.77413	0.843888	.	.	.	.	.	.
	1.77413	0.843888	.	.	.	.	.	.
	1.77413	0.843888	.	.	.	.	.	.
	1.80698	0.843888	.	.	.	.	.	.
	1.80698	0.835615	.	.	.	.	.	.
	1.80698	0.835615	.	.	.	.	.	.
	1.80698	0.835615	.	.	.	.	.	.
	1.83984	0.835615	.	.	.	.	.	.
	1.83984	0.813479	.	.	.	.	.	.
	1.87269	0.813479	.	.	.	.	.	.
	1.87269	0.777509	.	.	.	.	.	.
	1.87269	0.777509	.	.	.	.	.	.
	1.87269	0.777509	.	.	.	.	.	.
	1.90554	0.777509	.	.	.	.	.	.
	1.90554	0.744187	.	.	.	.	.	.
	1.90554	0.744187	.	.	.	.	.	.
	1.90554	0.744187	.	.	.	.	.	.
	1.90554	0.744187	.	.	.	.	.	.
	1.90554	0.744187	.	.	.	.	.	.
	1.9384	0.744187	.	.	.	.	.	.
	1.9384	0.719008	.	.	.	.	.	.
	1.9384	0.719008	.	.	.	.	.	.
	1.9384	0.719008	.	.	.	.	.	.
	1.9384	0.719008	.	.	.	.	.	.
	1.9384	0.719008	.	.	.	.	.	.
	1.97125	0.719008	90.5	.	.	.	.	.
	1.97125	0.70491	91	.	.	.	.	.
	2.00411	0.70491	91.5	.	.	.	.	.
	2.00411	0.699271	92	.	.	.	.	.
	2.03696	0.699271	92.5	.	.	.	.	.
	2.03696	0.696451	93	.	.	.	.	.
	2.06982	0.696451	93.5	.	.	.	.	.
	2.06982	0.685172	94	.	.	.	.	.
	2.06982	0.685172	94.5	.	.	.	.	.
	2.06982	0.685172	95	.	.	.	.	.
	2.06982	0.685172	95.5	.	.	.	.	.
	2.06982	0.685172	96	.	.	.	.	.
	2.10267	0.685172	96.5	.	.	.	.	.
	2.10267	0.676643	97	.	.	.	.	.
	2.10267	0.676643	97.5	.	.	.	.	.
	2.10267	0.676643	98	.	.	.	.	.
	2.13552	0.676643	98.5	.	.	.	.	.
	2.13552	0.673788	99	.	.	.	.	.
	2.16838	0.673788	99.5	.	.	.	.	.
	2.16838	0.668078	100	.	.	.	.	.
	2.20123	0.668078	100.5	.	.	.	.	.
	2.20123	0.662368	101	.	.	.	.	.
	2.23409	0.662368	101.5	.	.	.	.	.
	2.23409	0.659513	102	.	.	.	.	.
	2.3655	0.659513	102.5	.	.	.	.	.
	2.3655	0.656658	103	.	.	.	.	.
	2.59548	0.656658	103.5	.	.	.	.	.
	2.59548	0.653803	104	.	.	.	.	.
	2.7269	0.653803	104.5	.	.	.	.	.
	2.7269	0.653803	105	.	.	.	.	.
	2.79261	0.653803	105.5	.	.	.	.	.
	2.79261	0.650935	106	.	.	.	.	.
	3.05544	0.650935	106.5	.	.	.	.	.
	3.05544	0.648068	107	.	.	.	.	.
	3.0883	0.648068	107.5	.	.	.	.	.
	3.0883	0.6452	108	.	.	.	.	.
	3.25257	0.6452	108.5	.	.	.	.	.
	3.25257	0.636598	109	.	.	.	.	.
	3.28542	0.636598	109.5	.	.	.	.	.
	3.28542	0.636598	110	.	.	.	.	.
	3.35113	0.636598	110.5	.	.	.	.	.
	3.35113	0.636598	111	.	.	.	.	.
	3.38398	0.636598	111.5	.	.	.	.	.
	3.38398	0.633704	112	.	.	.	.	.
	3.44969	0.633704	112.5	.	.	.	.	.
	3.44969	0.633704	113	.	.	.	.	.
	3.5154	0.633704	113.5	.	.	.	.	.
	3.5154	0.62789	114	.	.	.	.	.
	3.54825	0.62789	114.5	.	.	.	.	.
	3.54825	0.622076	115	.	.	.	.	.
	3.54825	0.622076	115.5	.	.	.	.	.
	3.54825	0.622076	116	.	.	.	.	.
	3.58111	0.622076	116.5	.	.	.	.	.
	3.58111	0.616235	117	.	.	.	.	.
	3.58111	0.616235	117.5	.	.	.	.	.
	3.58111	0.616235	118	.	.	.	.	.
	3.61396	0.616235	118.5	.	.	.	.	.
	3.61396	0.604497	119	.	.	.	.	.
	3.67967	0.604497	119.5	.	.	.	.	.
	3.67967	0.586891	120	.	.	.	.	.
	3.71253	0.586891	120.5	.	.	.	.	.
	3.71253	0.572218	121	.	.	.	.	.
	3.71253	0.572218	121.5	.	.	.	.	.
	3.71253	0.572218	122	.	.	.	.	.
	3.74538	0.572218	122.5	.	.	.	.	.
	3.74538	0.56337	123	.	.	.	.	.
	3.77823	0.56337	123.5	.	.	.	.	.
	3.77823	0.55747	124	.	.	.	.	.
	3.81109	0.55747	124.5	.	.	.	.	.
	3.81109	0.554521	125	.	.	.	.	.
	3.81109	0.554521	125.5	.	.	.	.	.
	3.81109	0.554521	126	.	.	.	.	.
	3.84394	0.554521	126.5	.	.	.	.	.
	3.84394	0.551556	127	.	.	.	.	.
	3.8768	0.551556	127.5	.	.	.	.	.
	3.8768	0.54859	128	.	.	.	.	.
	3.90965	0.54859	128.5	.	.	.	.	.
	3.90965	0.545625	129	.	.	.	.	.
	3.94251	0.545625	129.5	.	.	.	.	.
	3.94251	0.536729	130	.	.	.	.	.
	4.00821	0.536729	130.5	.	.	.	.	.
	4.00821	0.530798	131	.	.	.	.	.
	4.04107	0.530798	131.5	.	.	.	.	.
	4.04107	0.527833	132	.	.	.	.	.
	4.17248	0.527833	132.5	.	.	.	.	.
	4.17248	0.527833	133	.	.	.	.	.
	4.20534	0.527833	133.5	.	.	.	.	.
	4.20534	0.524851	134	.	.	.	.	.
	4.43532	0.524851	134.5	.	.	.	.	.
	4.43532	0.521869	135	.	.	.	.	.
	4.50103	0.521869	135.5	.	.	.	.	.
	4.50103	0.518887	136	.	.	.	.	.
	4.59959	0.518887	136.5	.	.	.	.	.
	4.59959	0.515904	137	.	.	.	.	.
	4.63244	0.515904	137.5	.	.	.	.	.
	4.63244	0.512922	138	.	.	.	.	.
	4.6653	0.512922	138.5	.	.	.	.	.
	4.6653	0.50994	139	.	.	.	.	.
	4.86242	0.50994	139.5	.	.	.	.	.
	4.86242	0.50994	140	.	.	.	.	.
	4.96099	0.50994	140.5	.	.	.	.	.
	4.96099	0.506941	141	.	.	.	.	.
	5.0924	0.506941	141.5	.	.	.	.	.
	5.0924	0.503941	142	.	.	.	.	.
	5.12526	0.503941	142.5	.	.	.	.	.
	5.12526	0.500941	143	.	.	.	.	.
	5.28953	0.500941	143.5	.	.	.	.	.
	5.28953	0.497942	144	.	.	.	.	.
	5.32238	0.497942	144.5	.	.	.	.	.
	5.32238	0.491942	145	.	.	.	.	.
	5.35524	0.491942	145.5	.	.	.	.	.
	5.35524	0.479944	146	.	.	.	.	.
	5.38809	0.479944	146.5	.	.	.	.	.
	5.38809	0.476944	147	.	.	.	.	.
	5.42094	0.476944	147.5	.	.	.	.	.
	5.42094	0.476944	148	.	.	.	.	.
	5.4538	0.476944	148.5	.	.	.	.	.
	5.4538	0.476944	149	.	.	.	.	.
	5.48665	0.476944	149.5	.	.	.	.	.
	5.48665	0.473906	150	.	.	.	.	.
	5.51951	0.473906		.	.	.	.	.
	5.51951	0.461755		.	.	.	.	.
	5.51951	0.461755		.	.	.	.	.
	5.51951	0.461755		.	.	.	.	.
	5.55236	0.461755		.	.	.	.	.
	5.55236	0.452581		.	.	.	.	.
	5.55236	0.452581		.	.	.	.	.
	5.55236	0.452581		.	.	.	.	.
	5.58522	0.452581		.	.	.	.	.
	5.58522	0.443344		.	.	.	.	.
	5.58522	0.443344		.	.	.	.	.
	5.58522	0.443344		.	.	.	.	.
	5.58522	0.443344		.	.	.	.	.
	5.58522	0.443344		.	.	.	.	.
	5.65092	0.443344		.	.	.	.	.
	5.65092	0.4371		.	.	.	.	.
	5.68378	0.4371		.	.	.	.	.
	5.68378	0.433978		.	.	.	.	.
	5.71663	0.433978		.	.	.	.	.
	5.71663	0.421489		.	.	.	.	.
	5.74949	0.421489		.	.	.	.	.
	5.74949	0.418367		.	.	.	.	.
	5.78234	0.418367		.	.	.	.	.
	5.78234	0.412123		.	.	.	.	.
	5.8809	0.412123		.	.	.	.	.
	5.8809	0.405879		.	.	.	.	.
	5.97947	0.405879		.	.	.	.	.
	5.97947	0.402757		.	.	.	.	.
	6.43943	0.402757		.	.	.	.	.
	6.43943	0.399634		.	.	.	.	.
	6.70226	0.399634		.	.	.	.	.
	6.70226	0.39339		.	.	.	.	.
	6.83368	0.39339		.	.	.	.	.
	6.83368	0.390268		.	.	.	.	.
	6.93224	0.390268		.	.	.	.	.
	6.93224	0.387146		.	.	.	.	.
	6.99795	0.387146		.	.	.	.	.
	6.99795	0.384024		.	.	.	.	.
	7.06365	0.384024		.	.	.	.	.
	7.06365	0.384024		.	.	.	.	.
	7.12936	0.384024		.	.	.	.	.
	7.12936	0.380876		.	.	.	.	.
	7.19507	0.380876		.	.	.	.	.
	7.19507	0.37458		.	.	.	.	.
	7.22793	0.37458		.	.	.	.	.
	7.22793	0.371433		.	.	.	.	.
	7.26078	0.371433		.	.	.	.	.
	7.26078	0.368285		.	.	.	.	.
	7.29363	0.368285		.	.	.	.	.
	7.29363	0.36199		.	.	.	.	.
	7.32649	0.36199		.	.	.	.	.
	7.32649	0.352546		.	.	.	.	.
	7.32649	0.352546		.	.	.	.	.
	7.32649	0.352546		.	.	.	.	.
	7.35934	0.352546		.	.	.	.	.
	7.35934	0.339842		.	.	.	.	.
	7.3922	0.339842		.	.	.	.	.
	7.3922	0.336666		.	.	.	.	.
	7.49076	0.336666		.	.	.	.	.
	7.49076	0.327138		.	.	.	.	.
	7.52361	0.327138		.	.	.	.	.
	7.52361	0.323962		.	.	.	.	.
	7.75359	0.323962		.	.	.	.	.
	7.75359	0.320785		.	.	.	.	.
	7.95072	0.320785		.	.	.	.	.
	7.95072	0.317609		.	.	.	.	.
	8.01643	0.317609		.	.	.	.	.
	8.01643	0.314433		.	.	.	.	.
	8.93634	0.314433		.	.	.	.	.
	8.93634	0.308081		.	.	.	.	.
	9.00205	0.308081		.	.	.	.	.
	9.00205	0.304905		.	.	.	.	.
	9.03491	0.304905		.	.	.	.	.
	9.03491	0.301729		.	.	.	.	.
	9.10062	0.301729		.	.	.	.	.
	9.10062	0.292201		.	.	.	.	.
	9.16632	0.292201		.	.	.	.	.
	9.16632	0.285848		.	.	.	.	.
	9.19918	0.285848		.	.	.	.	.
	9.19918	0.279496		.	.	.	.	.
	9.23203	0.279496		.	.	.	.	.
	9.23203	0.269968		.	.	.	.	.
	9.23203	0.269968		.	.	.	.	.
	9.23203	0.269968		.	.	.	.	.
	9.26489	0.269968		.	.	.	.	.
	9.26489	0.26354		.	.	.	.	.
	9.42916	0.26354		.	.	.	.	.
	9.42916	0.257112		.	.	.	.	.
	9.42916	0.257112		.	.	.	.	.
	9.42916	0.257112		.	.	.	.	.
	9.49487	0.257112		.	.	.	.	.
	9.49487	0.253858		.	.	.	.	.
	9.72485	0.253858		.	.	.	.	.
	9.72485	0.250603		.	.	.	.	.
	9.79055	0.250603		.	.	.	.	.
	9.79055	0.244094		.	.	.	.	.
	10.809	0.244094		.	.	.	.	.
	10.809	0.240839		.	.	.	.	.
	10.8747	0.240839		.	.	.	.	.
	10.8747	0.237585		.	.	.	.	.
	11.0062	0.237585		.	.	.	.	.
	11.0062	0.237585		.	.	.	.	.
	11.0719	0.237585		.	.	.	.	.
	11.0719	0.230985		.	.	.	.	.
	11.1047	0.230985		.	.	.	.	.
	11.1047	0.224386		.	.	.	.	.
	11.1376	0.224386		.	.	.	.	.
	11.1376	0.221086		.	.	.	.	.
	11.1704	0.221086		.	.	.	.	.
	11.1704	0.217786		.	.	.	.	.
	11.2033	0.217786		.	.	.	.	.
	11.2033	0.214486		.	.	.	.	.
	11.269	0.214486		.	.	.	.	.
	11.269	0.207887		.	.	.	.	.
	11.4004	0.207887		.	.	.	.	.
	11.4004	0.204587		.	.	.	.	.
	11.6632	0.204587		.	.	.	.	.
	11.6632	0.201287		.	.	.	.	.
	12.2218	0.201287		.	.	.	.	.
	12.2218	0.201287		.	.	.	.	.
	12.846	0.201287		.	.	.	.	.
	12.846	0.197932		.	.	.	.	.
	12.9774	0.197932		.	.	.	.	.
	12.9774	0.194577		.	.	.	.	.
	13.0431	0.194577		.	.	.	.	.
	13.0431	0.191223		.	.	.	.	.
	13.076	0.191223		.	.	.	.	.
	13.076	0.187868		.	.	.	.	.
	13.1088	0.187868		.	.	.	.	.
	13.1088	0.184513		.	.	.	.	.
	13.1417	0.184513		.	.	.	.	.
	13.1417	0.181158		.	.	.	.	.
	13.3717	0.181158		.	.	.	.	.
	13.3717	0.177804		.	.	.	.	.
	13.7988	0.177804		.	.	.	.	.
	13.7988	0.174449		.	.	.	.	.
	13.8973	0.174449		.	.	.	.	.
	13.8973	0.171094		.	.	.	.	.
	14.6858	0.171094		.	.	.	.	.
	14.6858	0.167739		.	.	.	.	.
	14.7187	0.167739		.	.	.	.	.
	14.7187	0.164384		.	.	.	.	.
	14.7515	0.164384		.	.	.	.	.
	14.7515	0.164384		.	.	.	.	.
	14.7844	0.164384		.	.	.	.	.
	14.7844	0.16096		.	.	.	.	.
	15.1458	0.16096		.	.	.	.	.
	15.1458	0.157535		.	.	.	.	.
	15.5072	0.157535		.	.	.	.	.
	15.5072	0.154111		.	.	.	.	.
	15.6386	0.154111		.	.	.	.	.
	15.6386	0.150686		.	.	.	.	.
	15.6715	0.150686		.	.	.	.	.
	15.6715	0.147261		.	.	.	.	.
	15.6715	0.147261		.	.	.	.	.
	15.6715	0.147261		.	.	.	.	.
	15.7043	0.147261		.	.	.	.	.
	15.7043	0.143755		.	.	.	.	.
	15.77	0.143755		.	.	.	.	.
	15.77	0.143755		.	.	.	.	.
	15.9343	0.143755		.	.	.	.	.
	15.9343	0.140161		.	.	.	.	.
	15.9343	0.140161		.	.	.	.	.
	15.9343	0.140161		.	.	.	.	.
	16	0.140161		.	.	.	.	.
	16	0.136473		.	.	.	.	.
	16.1314	0.136473		.	.	.	.	.
	16.1314	0.132784		.	.	.	.	.
	16.2628	0.132784		.	.	.	.	.
	16.2628	0.129096		.	.	.	.	.
	16.2957	0.129096		.	.	.	.	.
	16.2957	0.125407		.	.	.	.	.
	16.6571	0.125407		.	.	.	.	.
	16.6571	0.125407		.	.	.	.	.
	16.7556	0.125407		.	.	.	.	.
	16.7556	0.121607		.	.	.	.	.
	16.8214	0.121607		.	.	.	.	.
	16.8214	0.117807		.	.	.	.	.
	17.0513	0.117807		.	.	.	.	.
	17.0513	0.117807		.	.	.	.	.
	17.2813	0.117807		.	.	.	.	.
	17.2813	0.11388		.	.	.	.	.
	17.5113	0.11388		.	.	.	.	.
	17.5113	0.11388		.	.	.	.	.
	17.577	0.11388		.	.	.	.	.
	17.577	0.109813		.	.	.	.	.
	17.6427	0.109813		.	.	.	.	.
	17.6427	0.105746		.	.	.	.	.
	17.807	0.105746		.	.	.	.	.
	17.807	0.101679		.	.	.	.	.
	18.1355	0.101679		.	.	.	.	.
	18.1355	0.0976113		.	.	.	.	.
	18.1684	0.0976113		.	.	.	.	.
	18.1684	0.0935442		.	.	.	.	.
	18.2012	0.0935442		.	.	.	.	.
	18.2012	0.0935442		.	.	.	.	.
	18.2998	0.0935442		.	.	.	.	.
	18.2998	0.0892922		.	.	.	.	.
	18.5298	0.0892922		.	.	.	.	.
	18.5298	0.0892922		.	.	.	.	.
	18.5298	0.0892922		.	.	.	.	.
	18.5298	0.0892922		.	.	.	.	.
	18.694	0.0892922		.	.	.	.	.
	18.694	0.0892922		.	.	.	.	.
	20.501	0.0892922		.	.	.	.	.
	20.501	0.0892922		.	.	.	.	.
	20.6982	0.0892922		.	.	.	.	.
	20.6982	0.0840397		.	.	.	.	.
	21.191	0.0840397		.	.	.	.	.
	21.191	0.0840397		.	.	.	.	.
	21.2567	0.0840397		.	.	.	.	.
	21.2567	0.0840397		.	.	.	.	.
	21.4867	0.0840397		.	.	.	.	.
	21.4867	0.0780369		.	.	.	.	.
	22.0123	0.0780369		.	.	.	.	.
	22.0123	0.072034		.	.	.	.	.
	22.1109	0.072034		.	.	.	.	.
	22.1109	0.0660312		.	.	.	.	.
	22.4066	0.0660312		.	.	.	.	.
	22.4066	0.0660312		.	.	.	.	.
	22.4394	0.0660312		.	.	.	.	.
	22.4394	0.0660312		.	.	.	.	.
	22.538	0.0660312		.	.	.	.	.
	22.538	0.0660312		.	.	.	.	.
	22.7023	0.0660312		.	.	.	.	.
	22.7023	0.0660312		.	.	.	.	.
	23.0308	0.0660312		.	.	.	.	.
	23.0308	0.0660312		.	.	.	.	.
	23.7536	0.0660312		.	.	.	.	.
	23.7536	0.055026		.	.	.	.	.
	23.9507	0.055026		.	.	.	.	.
	23.9507	0.055026		.	.	.	.	.
	23.9507	0.055026		.	.	.	.	.
	23.9507	0.055026		.	.	.	.	.
	24.0164	0.055026		.	.	.	.	.
	24.0164	0.055026		.	.	.	.	.
	24.0493	0.055026		.	.	.	.	.
	24.0493	0.055026		.	.	.	.	.
	26.0205	0.055026		.	.	.	.	.
	26.0205	0.055026		.	.	.	.	.

[truncated: 13 more sheets: SM 8a, SM 8b, SM 9, SM 10, SM 11, SM 12A, SM 12B, SM 13a, SM 13b, SM 14, SM 20A, SM 20B, SM 20C]
